# Supplementary material for: Overexpression of PSR1 in Chlamydomonas reinhardtii induces luxury phosphorus uptake
Source: Front Plant Sci. 2023 Jul 27;14:1208168. doi: 10.3389/fpls.2023.1208168 (PMC10413257; doi:10.3389/fpls.2023.1208168)
Supplement: Supplementary file 2 [file Table_1.xlsx]

## Sheet: 1. UVM4 notes
Notes for UVM4 timecourse
The objective for this analysis was to examine the background gene expression changes occuring
during batch culture. Therefore the control line only (UVM4) was investigated by comparing the timepoints (Day 3 and Day 6)
against the first time point (Day 2). Each timepoint was a triplicate culture RNAseq reading (n=3).
Note that FC data was used in this analysis: FC=Fold Change
p-adj = adjusted p-value
The below data sets are ranked by FC from highest to lowest (up) or lowest to highest (down)
The top 200 genes from each set received a DONUT code annotation and were analyzed in Fig. 3A
All genes from each set having a PANTHER annotation were analyzed in Fig. S9
EU (EARLY UP)	FC data for UVM4 day 3 versus day 2 (all genes where p-adj<0.05 and FC>2)
LU (LATE UP)	FC data for UVM4 day 6 versus day 2 (all genes where p-adj<0.05 and FC>2)
ED (EARLY DOWN)	FC data for UVM4 day 3 versus day 2 (all genes where p-adj<0.05 and FC<0.5)
LD (LATE DOWN)	FC data for UVM4 day 6 versus day 2 (all genes where p-adj<0.05 and FC<0.5)
Below are the top 200 genes from the above sets sorted by DONUT code:
EU200	Top 200 genes only, ranked by FC and then sorted by DONUT code (FC data for UVM4 day 3 versus day 2 (where p-adj<0.05 and FC>2))
LU200	Top 200 genes only, ranked by FC and then sorted by DONUT code (FC data for UVM4 day 6 versus day 2 (where p-adj<0.05 and FC>2))
ED200	Top 200 genes only, ranked by FC and then sorted by DONUT code (FC data for UVM4 day 3 versus day 2 (where p-adj<0.05 and FC<0.5))
LD200	Top 200 genes only, ranked by FC and then sorted by DONUT code (FC data for UVM4 day 6 versus day 2 (where p-adj<0.05 and FC<0.5))
Below is the full dataset
UVM4 FC	Full FC data set for the transcriptome (UVM4) ranked by gene accession number
OE RPKM	Note the RPKM data for UVM4 was not used in this analysis and can be found in OE RPKM

## Sheet: EU
Gene	Accession	Description	Notes	FC (d3/d2)	p-adj	DONUT code	Early-up	Late-up	Early-down	Late-down	Panther1 annotation	SF annotation if different	Specific FUNCTION	General FUNCTION	Implied PROCESS	Source	Pfam	Panther	Panther 1	Panther 2	KOG	ec	KO	GO
TEF22	Cre12.g546500	Predicted protein	Protein with unknown function, mitochondrial localization assumed; present in thylakoid-enriched fraction based on mass spectrometric peptide identification [PMID: 17078018]; null-allele mutant was isolated (PMID 29743196)	16.2891	2.72537e-23	Unknown	Early-up			Late-dwn	CYTOCHROME B561 AND DOMON DOMAIN-CONTAINING PROTEIN	0	catecholamine-responsive trans-membrane electron transporter	Ascorbate regeneration	Stress response	https://www.sciencedirect.com/science/article/abs/pii/S0168945206003025	PF03188 PF03351	PTHR23130 PTHR23130:SF90	PTHR23130	PTHR23130:SF90	0	0	0	GO:0016021
	Cre17.g707551	unknown		12.6167	1.11553e-15	Unknown	Early-up			Late-dwn	0	0	0	0	0	0	0	0	0	0	0	0	0	GO:0003824
	Cre17.g742132	unknown		11.4039	1.43198e-29	Unknown	Early-up			Late-dwn							0	0	0	0	0	0	0	0
	Cre12.g541400	unknown		11.3813	7.05271e-08	Unknown	Early-up			Late-dwn							PF04366	0	0	0	0	0	0	0
FEA1	Cre12.g546550	Fe-assimilation protein	high-CO2 inducible, iron-deficiency inducible, periplasmic protein	11.026	5.54246e-17	Fe	Early-up			Late-dwn				transporter	Fe-limitation		PF07692	0	0	0	0	0	0	0
	Cre17.g742150	unknown		9.28897	2.57181e-09	Unknown	Early-up			Late-dwn							0	0	0	0	0	0	0	0
	Cre01.g035400	(1 of 18) KOG4172 - Predicted E3 ubiquitin ligase		8.28163	1.62857e-31	Signalling	Early-up			Late-dwn	0	0	E3 ubiquitin ligase	0	Protein mod	0	PF13639	PTHR15898	PTHR15898	PTHR15898	KOG4172	0	0	GO:0005515 GO:0008270
	Cre03.g163266	unknown		8.21765	2.03473e-13	Unknown	Early-up			Late-dwn							0	0	0	0	0	0	0	0
	Cre13.g585600	unknown		8.14279	3.24805e-17	Unknown	Early-up			Late-dwn	0	0	0	0	0	0	0	0	0	0	0	0	0	GO:0004784 GO:0006801 GO:0046872 GO:0055114
PWR6	Cre03.g148500	PWR motif protein	Belongs to a family of 14 Chlamydomonas genes with similarity to DUF506 proteins (plant-specific, unknown function); contains pfam04720: PDDEXK_6, distant homologues of the PD-(D/E)XK nuclease superfamily; the PWR family name comes from the perfectly conserved PWR motif shared between the Chlamydomonas and plant proteins; many genes in the family show clustering on chromosomes 3, 14 and 16; there…	8.05654	3.67109e-11	Unknown	Early-up			Late-dwn	OS03G0796600 PROTEIN	F21O3.6 PROTEIN	0	Possible P-stress	Unknown	https://nph.onlinelibrary.wiley.com/doi/abs/10.1111/nph.17862	PF04720	PTHR31579	PTHR31579	PTHR31579	0	0	0	0
U51	Cre16.g678885	unknown		7.61964	1.74659e-11	Unknown	Early-up										0	0	0	0	0	0	0	0
	Cre13.g579650	PB1 domain-containing protein tyrosine kinase		7.28496	2.61166e-13	Signalling	Early-up			Late-dwn	0	0	0	0	0	0	PF00069	PTHR23257	PTHR23257	PTHR23257	0	EC:2.7.11.1	0	GO:0004672 GO:0004674 GO:0005524 GO:0006468 GO:0042309 GO:0050825 GO:0050826
TEF13	Cre12.g550702	Predicted protein	Protein with unknown function, chloroplast location proposed; present in thylakoid-enriched fraction based on mass spectrometric peptide identification [PMID: 17078018]	7.25817	5.63913e-08	Unknown	Early-up			Late-dwn	FAMILY NOT NAMED	PROTEIN CURVATURE THYLAKOID 1C, CHLOROPLASTIC	4	Unknown	Unknown	0	PF14159	PTHR33222 PTHR33222:SF3	PTHR33222	PTHR33222:SF3	0	0	0	0
FEA2	Cre12.g546600	Fe-assimilation protein	High-CO2 inducible, periplasmic protein. Cis-acting regulatory elements were characterized by Fei et al. 29 [PMID: 1935175].	7.19844	3.67901e-07	Fe	Early-up			Late-dwn	0	0	0	0	Fe-lim	0	PF07692	0	0	0	0	0	0	0
	Cre07.g353250	unknown		7.13442	4.65625e-05	Unknown	Early-up			Late-dwn							0	0	0	0	0	0	0	0
	Cre15.g639503	ts-lethal mutant was isolated (PMID 29743196)	ts-lethal mutant was isolated (PMID 29743196)	6.8163	1.91586e-06	Unknown	Early-up			Late-dwn							PF07714	PTHR23257 PTHR23257:SF474	PTHR23257	PTHR23257:SF474	0	EC:2.7.12.1	0	GO:0004672 GO:0004713 GO:0005524 GO:0006468
	Cre11.g481700	Pre-mRNA splicing factor	Splicing factor, with Suppressor-of-White-APricot (SWAP) domain	6.79724	8.0307e-07	Gene regulation	Early-up				SPLICING FACTOR SUPPRESSOR OF WHITE APRICOT	mRNA cis splicing, via spliceosome mRNA splice site selection	-	alternative splicing regulator	Gene regulation	0	PF01805 PF09750	PTHR13161 PTHR13161:SF15	PTHR13161	PTHR13161:SF15	0	0	0	GO:0003723 GO:0006396
	Cre16.g683931	unknown		6.71756	1.06508e-06	Unknown	Early-up			Late-dwn							0	0	0	0	0	0	0	0
	Cre10.g447600	unknown		6.47758	8.91918e-08	Unknown	Early-up			Late-dwn							0	0	0	0	0	0	0	0
PTK21	Cre17.g710650	Putative protein tyrosine kinase identified through multi-level HMM library for kinase classification (PMID: 17557329)	Putative protein tyrosine kinase identified through multi-level HMM library for kinase classification (PMID: 17557329)	6.27032	1.34081e-05	Signalling	Early-up				0	0	0	0	0	0	PF07714	PTHR23257 PTHR23257:SF490	PTHR23257	PTHR23257:SF490	KOG0192	EC:2.7.10.2 EC:2.7.12.1	0	GO:0004672 GO:0004674 GO:0005524 GO:0006468
	Cre15.g634827	unknown		6.24472	1.54596e-22	Unknown	Early-up			Late-dwn							0	0	0	0	0	0	0	0
	Cre01.g022700	unknown		6.21213	9.39098e-09	Unknown	Early-up			Late-dwn	0	0	0	0	0	0	0	0	0	0	0	0	0	0
	Cre09.g407501	Carbohydrate-binding-like fold		5.80799	8.41058e-18	Unknown	Early-up			Late-dwn	0	0	binds polysacc	plant cell-wall hydrolysis	Cell wall mod	0	PF00686	PTHR15048	PTHR15048	PTHR15048	0	EC:3.2.1.3	0	GO:0003824 GO:0005975 GO:0030246 GO:2001070
	Cre09.g407150	unknown		5.80487	2.04115e-05	Unknown	Early-up			Late-dwn	0	0	0	0	0	0	0	0	0	0	0	0	0	0
AAH1	Cre01.g029250	Aromatic amino acid hydroxylase-related protein	related to phenylalanine hydroxylase and tryptophan monooxygenase, not usually found in angiosperms	5.77218	4.23392e-05	N	Early-up				AROMATIC AMINO ACID HYDROXYLASE	0	l-Tryptophan, l-phenylalanine, and l-tyrosine nydroxylation	Amino acid catabolism/Precursors for homones, secondary products, cell wall components	N-limitation response	0	PF00351	PTHR11473	PTHR11473	PTHR11473	0	0	0	GO:0004497 GO:0005506 GO:0009072 GO:0016714 GO:0055114
	Cre09.g397850	unknown		5.68603	0.000750455	Unknown	Early-up			Late-dwn	0	0	0	0	0	0	0	0	0	0	0	0	0	0
	Cre15.g634855	unknown		5.56101	2.94613e-06	Unknown	Early-up			Late-dwn	0	0	0	0	0	0	0	0	0	0	0	0	0	0
	Cre16.g667250	unknown		5.46253	1.87039e-05	Unknown	Early-up			Late-dwn							0	0	0	0	0	0	0	0
	Cre07.g336800	unknown		5.41838	5.7659e-12	Unknown	Early-up			Late-dwn	0	0	0	0	0	0	0	0	0	0	0	0	0	0
	Cre13.g605404	unknown		5.2647	2.15253e-06	Unknown	Early-up										0	0	0	0	0	0	0	0
	Cre16.g661000	unknown		5.24689	0.000363877	Unknown	Early-up			Late-dwn	0	0	0	0	0	0	0	PTHR10681 PTHR10681:SF17	PTHR10681	PTHR10681:SF17	0	0	0	GO:0005506 GO:0015671 GO:0019825 GO:0020037
	Cre10.g442500	unknown		5.15005	6.44274e-12	Unknown	Early-up			Late-dwn	0	0	0	0	0	0	0	0	0	0	0	0	0	0
CAH8	Cre09.g405750	Carbonic anhydrase	from cDNA data; null-allele mutant was isolated (PMID 29743196)	5.12507	3.15518e-08	Inorganic C	Early-up			Late-dwn	0	0	Carbonic anhydrase	0	C-lim	0	PF00484	PTHR11002 PTHR11002:SF13	PTHR11002	PTHR11002:SF13	KOG1578	EC:4.2.1.1	0	GO:0004089 GO:0008270 GO:0015976
	Cre12.g502678	unknown		5.10267	0.000236446	Unknown	Early-up										0	0	0	0	0	0	0	0
RCA1	Cre04.g229300	rubisco activase	RubisCO activase, chloroplast precursor; required for optimal photosynthesis in a low CO2 atmosphere [PMID: 16667924; independent cDNA sequence: M62962].	4.96221	1.61424e-06	Inorganic C	Early-up			Late-dwn	0	0	rubisco activase	0	C-lim	https://pubmed.ncbi.nlm.nih.gov/14605215/	PF00004	PTHR32429 PTHR32429:SF8	PTHR32429	PTHR32429:SF8	KOG0651	0	0	GO:0005524
	Cre13.g603550	unknown		4.96199	3.33734e-08	Unknown	Early-up			Late-dwn	0	0	0	0	0	0	0	0	0	0	0	0	0	0
	Cre13.g568950	Inosine triphosphate pyrophosphatase family protein		4.90425	0.000277615	Signalling	Early-up			Late-dwn	0	0	0	0	0	0	PF01725	PTHR11067 PTHR11067:SF9	PTHR11067	PTHR11067:SF9	KOG3222	EC:3.6.1.19	K01519	GO:0016787
	Cre24.g755597	ATCAO,CAO,CH1; chl synthesis		4.90317	6.80502e-07	Photosynthesis	Early-up										PF00355	PTHR21266 PTHR21266:SF19	PTHR21266	PTHR21266:SF19	0	EC:1.14.13.122	0	GO:0016491 GO:0051537 GO:0055114
TGL21	Cre17.g735600	DAD1		4.86651	0.00212851	Unknown	Early-up			Late-dwn	0	0	0	0	0	0	PF01764	PTHR21493 PTHR21493:SF134	PTHR21493	PTHR21493:SF134	0	EC:3.1.1.3	0	GO:0006629
LCID	Cre04.g222800	Low-CO2 inducible protein D	Homologous to limiting-CO2 inducible proteins LCIB and LCIC [PMID: 15235119] and to LCIE [PMID 16777959, 20660228]; part of the CAH1/2 cluster of inversely repeated CO2 responsive genes; LCID and CCP2 are located in head-to-head orientation; regulated by CCM1 [PMID 16777959]	4.86341	0.00165636	Inorganic C	Early-up			Late-dwn	UNNAMED PRODUCT	LCIB_C_CA DOMAIN-CONTAINING PROTEIN	Unknown	CO2 uptake, prevent leakage	C-limitation	0	0	PTHR38016 PTHR38016:SF1	PTHR38016	PTHR38016:SF1	0	0	0	0
HCP4	Cre09.g391650	Hybrid-cluster protein; https://journals.plos.org/plosone/article?id=10.1371/journal.pone.0149816	Prismane/CO dehydrogenase family	4.82366	0.000302426	Anoxia	Early-up			Late-dwn	0	0	Prismane/CO dehydrogenase family	0	Anoxia	https://www.ncbi.nlm.nih.gov/pmc/articles/PMC6344411/	PF03063	PTHR30109 PTHR30109:SF0	PTHR30109	PTHR30109:SF0	0	EC:1.7.99.1	0	GO:0003824 GO:0005737 GO:0016491 GO:0016661 GO:0051536 GO:0055114
	Cre09.g412400	unknown		4.75364	4.85783e-05	Unknown	Early-up			Late-dwn	0	0	0	0	0	0	0	0	0	0	0	0	0	0
CPLD1	Cre03.g145587	Conserved in the Plant Lineage and Diatoms		4.72956	3.61622e-06	Unknown	Early-up			Late-dwn	0	0	0	0	0	0	PF04134	PTHR34290 PTHR34290:SF2	PTHR34290	PTHR34290:SF2	0	0	0	0
	Cre06.g266450	(1 of 11) PTHR12291//PTHR12291:SF23 - FAMILY NOT NAMED // PROTEIN MEC-15		4.72725	0.000612227	Unknown	Early-up			Late-dwn	0	0	0	0	0	0	PF00069	PTHR12291 PTHR12291:SF23	PTHR12291	PTHR12291:SF23	0	EC:2.7.11.17	0	GO:0004672 GO:0004674 GO:0005524 GO:0006468
DLA4	Cre04.g228350	Dihydrolipoamide acetyltransferase	Dihydrolipoamide acetyltransferase; dihydrolipoyllysine-residue succinyltransferase	4.71578	0.00050004	Catabolism	Early-up			Late-dwn							PF00198 PF00364 PF02817	PTHR23151 PTHR23151:SF71	PTHR23151	PTHR23151:SF71	KOG0558	EC:2.3.1.168	K09699	GO:0008152 GO:0016746
	Cre10.g442550	unknown		4.71168	1.12871e-08	Unknown	Early-up			Late-dwn	0	0	0	0	0	0	0	0	0	0	0	0	0	0
	Cre06.g278098	Methylcrotonoyl-CoA carboxylase alpha subunit	Methylcrotonoyl-CoA carboxylase subunit alpha, mitochondrial precursor; 3-methylcrotonyl-CoA carboxylase; biotin-dependent carboxylase; contains a very short LSU-rRNA motif on the opposite strand (4456221-4456270), in intron	4.6763	0.00328673	Anabolic	Early-up			Late-dwn							PF00289 PF00364 PF02785 PF13535	PTHR18866	PTHR18866	PTHR18866	0	EC:6.4.1.4	0	GO:0004075 GO:0005524 GO:0016874 GO:0046872
FAD6	Cre13.g590500	Omega-6-fatty acid desaturase, chloroplast isoform	Omega-6-FAD, chloroplast isoform [PMID: 9498569]	4.66307	9.9798e-11	Anabolic	Early-up			Late-dwn	0	0	Omega-6-fatty acid desaturase, chloroplast isoform	0	lipid composition	0	PF00487	PTHR32100 PTHR32100:SF10	PTHR32100	PTHR32100:SF10	0	0	K10255	GO:0006629
FRE1	Cre04.g227400	Ferric-chelate reductase/ oxidoreductase	homolog to FRO1 in Arabidopsis; null-allele passenger mutation was isolated (PMID 29743196)	4.59735	0.000284843	Fe	Early-up			Late-dwn							PF01794 PF08022 PF08030	PTHR11972	PTHR11972	PTHR11972	0	EC:1.16.1.7	0	GO:0016491 GO:0055114
LCI5	Cre10.g436550	Low-CO2-inducible protein 5	low-complexity repeat protein, probably serving as a linker between RuBisCO proteins in the pyrenoid matrix; regulated by CCM1 [PMID: 15235119]; phopshorylated under low CO2; essential for pyrenoid formation	4.52326	0.0002986	Inorganic C	Early-up			Late-dwn	0	0	Low-CO2-inducible protein 5	0	C-lim	0	0	0	0	0	0	0	0	0
	Cre05.g241550	unknown		4.51442	0.00304518	Unknown	Early-up										0	0	0	0	0	0	0	0
MCM5	Cre01.g023150	Minichromosome maintenance protein	homology to MCM5 DNA replication protein	4.50562	0.00283895	Gene regulation	Early-up			Late-dwn	0	0	homology to MCM5 DNA replication protein	0	cell division reg	https://www.uniprot.org/uniprot/A8HPZ4	PF00493 PF14551	PTHR11630 PTHR11630:SF42	PTHR11630	PTHR11630:SF42	0	EC:3.6.4.12	K02209	GO:0003677 GO:0003678 GO:0003682 GO:0003688 GO:0005524 GO:0005634 GO:0006260 GO:0006270 GO:0042555
	Cre02.g095067	unknown		4.50346	5.28121e-07	Unknown	Early-up			Late-dwn	0	0	0	0	0	0	0	0	0	0	0	0	0	0
	Cre13.g563050	unknown		4.47486	0.000125356	Unknown	Early-up			Late-dwn	0	0	0	0	0	0	0	0	0	0	0	0	0	0
	Cre12.g527250	unknown		4.44828	8.09161e-06	Unknown		Late-up									0	0	0	0	0	0	0	0
	Cre16.g681351	unknown		4.40858	6.7075e-13	Unknown	Early-up			Late-dwn	0	0	0	0	0	0	0	0	0	0	0	0	0	0
	Cre12.g526559	ATMAP4K ALPHA1		4.35729	0.00207246	Signalling	Early-up			Late-dwn	0	0	ATMAP4K ALPHA1	Protein kinase superfamily protein	Signalling/reguation	0	PF00069	PTHR24347	PTHR24347	PTHR24347	KOG0583	EC:2.7.11.1	0	GO:0004672 GO:0004674 GO:0005524 GO:0006468
	Cre08.g378800	GATA27		4.35074	1.19304e-09	Gene regulation	Early-up			Late-dwn	0	0	GATA27	0	Gene regulation	0	PF00320	PTHR10071 PTHR10071:SF159	PTHR10071	PTHR10071:SF159	0	0	0	GO:0003700 GO:0006355 GO:0008270 GO:0043565
	Cre13.g570851	unknown		4.33009	2.37857e-08	Unknown	Early-up			Late-dwn	0	0	0	0	0	0	0	PTHR35753	PTHR35753	PTHR35753	0	0	0	0
	Cre07.g339000	(1 of 2) PTHR33791//PTHR33791:SF1 - FAMILY NOT NAMED // CHAPERONIN-LIKE RBCX PROTEIN		4.30975	0.00192527	Stress-response	Early-up			Late-dwn							PF02341	PTHR33791 PTHR33791:SF1	PTHR33791	PTHR33791:SF1	0	0	0	GO:0042309 GO:0050825 GO:0050826
HLD3	Cre10.g456150	Haloalkane dehalogenase-like hydrolase		4.30382	1.39894e-08	Catabolism	Early-up			Late-dwn							PF00561	PTHR10992 PTHR10992:SF701	PTHR10992	PTHR10992:SF701	KOG1454	0	0	GO:0003824
	Cre10.g447400	unknown		4.30343	1.0296e-09	Unknown	Early-up			Late-dwn	0	0	0	0	0	0	0	0	0	0	0	0	0	0
	Cre09.g391504	unknown		4.25823	2.21602e-06	Unknown	Early-up										0	0	0	0	0	0	0	0
	Cre06.g311050	(1 of 1) K00167 - 2-oxoisovalerate dehydrogenase E1 component beta subunit (BCKDHB, bkdA2)		4.23993	0.000979401	N	Early-up				0	0	0	0	0	0	PF02779 PF02780	PTHR11624 PTHR11624:SF21	PTHR11624	PTHR11624:SF21	0	EC:1.2.4.4	K00167	GO:0003824 GO:0008152
	Cre10.g447650	unknown		4.2255	0.000100222	Unknown	Early-up			Late-dwn							0	0	0	0	0	0	0	0
RIR2	Cre12.g491050	Ribonucleoside-diphosphate reductase R2 subunit	Ribonucleotide reductase (RNR), small subunit. Previously annotated as RIR2A. Identified by Abe et al. 24 [PMID: 15459796] as NSG2, a gene expressed during nitrogen-starved gametogenesis. ts-lethal mutations block DNA replication (PMID 25336509)	4.22073	6.40427e-10	Cell division	Early-up			Late-dwn	0	0	Ribonucleoside-diphosphate reductase R2 subunit			0	PF00268	PTHR23409 PTHR23409:SF18	PTHR23409	PTHR23409:SF18	0	EC:1.17.4.1	K10808	GO:0004748 GO:0009186 GO:0016491 GO:0055114
	Cre09.g392951	unknown		4.21732	0.00421514	Unknown	Early-up										0	0	0	0	0	0	0	0
	Cre03.g200900	unknown		4.21419	5.55491e-06	Unknown	Early-up			Late-dwn	0	0	0	0	0	0	0	0	0	0	0	0	0	0
	Cre09.g389023	unknown		4.19684	0.00525981	Unknown	Early-up			Late-dwn							0	0	0	0	0	0	0	0
MCM8	Cre16.g665950	homologous to MCM8 DNA replication protein	homologous to MCM8 DNA replication protein	4.17319	3.22337e-06	Gene regulation	Early-up			Late-dwn							PF00493	PTHR11630 PTHR11630:SF47	PTHR11630	PTHR11630:SF47	0	EC:3.6.4.12	K10737	GO:0000166 GO:0003677 GO:0005524 GO:0006260 GO:0017111
	Cre04.g226001	unknown		4.16576	0.000877913	Unknown	Early-up			Late-dwn	0	0	0	0	0	0	0	0	0	0	0	0	0	GO:0005515 GO:0042309 GO:0050825 GO:0050826
	Cre09.g390150	unknown		4.16457	4.43979e-08	Unknown	Early-up			Late-dwn	0	0	0	0	0	0	0	0	0	0	0	0	0	0
	Cre01.g053950	(1 of 23) PTHR13789 - MONOOXYGENASE		4.14295	0.00911836	Stress-response	Early-up				MONOOXYGENASE	0	MONOOXYGENASE	Metabolism	Metabolic changes	0	0	PTHR13789	PTHR13789	PTHR13789	0	0	0	GO:0008152 GO:0016491 GO:0042309 GO:0050825 GO:0050826
	Cre16.g678700	unknown		4.12967	0.00401001	Unknown	Early-up			Late-dwn	0	0	0	0	0	0	0	0	0	0	0	0	0	0
	Cre16.g655100	RNA-binding ASCH domain protein		4.12163	0.0018053	Gene regulation	Early-up				THYROID RECEPTOR INTERACTING PROTEIN RELATED	0	Transcription cofactor	Direct influence of transcription by receptor	Gene expression changes	https://www.mcponline.org/article/S1535-9476(20)34171-2/fulltext	PF04266	PTHR12963	PTHR12963	PTHR12963	0	0	0	0
MHC	Cre02.g145451	unknown	MHC class II-associated invariant chain, trimerisation; membrane protein; intracellular protein transport	4.10651	0.00053558	Signalling	Early-up										0	0	0	0	0	0	0	GO:0006886 GO:0006955 GO:0016020 GO:0019882 GO:0042289
	Cre15.g634650	unknown		4.10095	3.11266e-10	Unknown	Early-up			Late-dwn							0	0	0	0	0	0	0	0
	Cre06.g278146	unknown		4.09756	1.02344e-09	Unknown	Early-up			Late-dwn	0	0	0	0	0	0	0	0	0	0	0	0	0	0
	Cre06.g278161	(1 of 37) 3.4.24.38 - Gametolysin / Lysin		4.05357	8.25673e-05	Reproduction	Early-up			Late-dwn	0	0	0	0	0	0	PF05548	0	0	0	0	EC:3.4.24.38	0	GO:0008237
BUG23	Cre10.g461350	Basal body protein	Basal body protein of unknown function; found in basal body proteome [PMID: 15964273]. Transcript upregulated during flagellar regeneration.	4.04324	0.00681732	Motility	Early-up			Late-dwn	0	0	0	0	0	0	0	0	0	0	0	0	0	0
	Cre09.g393600	SLD5		4.03962	0.000838252	Signalling	Early-up			Late-dwn	0	0	DNA replication protein-related	0	Gener reg	0	PF05916 PF16922	PTHR21206 PTHR21206:SF0	PTHR21206	PTHR21206:SF0	KOG3176	0	K10735	0
CSE22	Cre08.g359600	Predicted protein of CSE family	Belongs to family E of Chlamydomonadale-specific proteins, found in clusters, mostly on chromosome 8 and carrying two Ser/Pro-rich domains; function unknown but members have been found in the flagellar proteome	4.02976	0.000111433	Unknown	Early-up				0	0	0	0	0	0	0	0	0	0	0	0	0	0
HRP2	Cre02.g089400	Hydroxyproline-rich glycoprotein	cell wall protein; contains (hydroxy)proline-rich (HR) domain with (SP)n repeats; closely linked to HRP5	4.02589	0.000933628	Cell wall	Early-up			Late-dwn							0	0	0	0	0	EC:2.7.11.18	0	0
SLT3	Cre10.g445050	Sodium/sulfate co-transporter	SAC1-like transporter 3, putative sodium/sulfate co-transporter, transcript is down-regulated during sulfur-deprivation; related to the SAC1 protein which regulates sulfur-deficiency responses [PMID: 16307308]	4.02562	0.00184908	S	Early-up				0	0	0	0	0	0	PF00939 PF02080	PTHR10283 PTHR10283:SF79	PTHR10283	PTHR10283:SF79	0	0	0	GO:0005215 GO:0006813 GO:0006814 GO:0008324 GO:0016020 GO:0055085
	Cre16.g650050	Rhodanese/Cell cycle control phosphatase superfamily protein		4.01165	0.00438536	Cell division	Early-up			Late-dwn	0	0	Rhodanese/Cell cycle control phosphatase superfamily protein	0	cell division reg	0	PF00581	PTHR12231 PTHR12231:SF112	PTHR12231	PTHR12231:SF112	KOG1530	0	0	0
	Cre05.g237910	unknown		4.00468	0.0013202	Unknown		Late-up									0	0	0	0	0	0	0	0
	Cre16.g677650	unknown		3.99846	0.00741003	Unknown	Early-up			Late-dwn	0	0	0	0	0	0	0	0	0	0	0	0	0	0
PHC40	Cre02.g078804	Pherophorin-chlamydomonas homolog 40		3.94786	1.02319e-05	Stress-response	Early-up			Late-dwn	0	0	Pherophorin-chlamydomonas homolog 40	0	Stress-related	0	PF12499	0	0	0	0	0	0	GO:0005199
FAP39	Cre02.g145100	Flagellar Associated Protein 39	P-type ATPase/cation transporter, found in the flagellar proteome; similar to Ca2+ transporting ATPase; related to cation transporting ATPase; plasma membrane calcium-transporting ATPase 3 (PMCA3) (Plasma membrane calcium pump isoform 3). Po	3.94681	7.95084e-08	Motility	Early-up			Late-dwn	0	0	0	0	0	0	PF00122 PF00689 PF00690 PF12710	PTHR24093 PTHR24093:SF339	PTHR24093	PTHR24093:SF339	0	EC:3.6.3.8	0	GO:0000166 GO:0005388 GO:0005524 GO:0006754 GO:0006812 GO:0015662 GO:0016020 GO:0016021 GO:0046872 GO:0070588
	Cre12.g521950	Sodium:bile acid symporter		3.93849	0.000235826	Transport	Early-up				SOLUTE CARRIER FAMILY 10 MEMBER 7	0	secondary carrier transporter	Solute uptake	Nutrient-limitation	https://academic.oup.com/jxb/article/68/14/3879/3867145	PF13593	PTHR18640 PTHR18640:SF9	PTHR18640	PTHR18640:SF9	KOG2718	0	K14347	0
	Cre06.g299250	unknown		3.93276	4.73682e-07	Unknown	Early-up			Late-dwn	0	0	0	0	0	0	0	0	0	0	0	0	0	0
	Cre09.g395399	unknown		3.92608	0.00940594	Unknown	Early-up			Late-dwn	0	0	0	0	0	0	0	PTHR12393 PTHR12393:SF6	PTHR12393	PTHR12393:SF6	0	0	0	0
MCM3	Cre06.g295700	Minichromosome maintenance protein	Homologous to MCM3 DNA replication protein	3.91086	7.37e-06	Gene regulation	Early-up			Late-dwn	0	0	0	0	0	0	PF00493 PF14551	PTHR11630 PTHR11630:SF46	PTHR11630	PTHR11630:SF46	0	EC:3.6.4.12	K02541	GO:0000166 GO:0003677 GO:0003678 GO:0005524 GO:0005634 GO:0006260 GO:0006270 GO:0017111 GO:0042555
FTSZ1	Cre02.g118600	Plastid division protein	identical to GI:20372934; alternative splicing uses splice sites internal to exons 5 and 9	3.89651	0.00097607	Cell division	Early-up			Late-dwn	0	0	Plastid division protein	0	Stress-related	0	PF00091 PF12327	PTHR30314 PTHR30314:SF12	PTHR30314	PTHR30314:SF12	0	EC:3.6.5.6	K03531	GO:0003924 GO:0005525 GO:0005737 GO:0006184 GO:0043234 GO:0051258
	Cre06.g278199	(1 of 5) 1.13.11.75 - All-trans-8'-apo-beta-carotenal 15,15'-oxygenase / 8'-apo-beta-carotenal 15,15'-oxygenase		3.8956	0.00519757	Anabolic	Early-up			Late-dwn	0	0	0	0	0	0	PF03055	PTHR10543 PTHR10543:SF36	PTHR10543	PTHR10543:SF36	KOG1285	EC:1.13.11.75	0	GO:0042309 GO:0050825 GO:0050826
MGL1	Cre10.g426152	Methionine gamma-lyase	involved in Methionine degradation; PLP-dependent enzyme	3.89544	4.42468e-06	S	Early-up										PF01053	PTHR11808 PTHR11808:SF55	PTHR11808	PTHR11808:SF55	KOG0053	EC:4.4.1.11	K01761	GO:0003824 GO:0006520 GO:0030170
BIP2	Cre02.g080600	Endoplasmic reticulum associated Hsp70 protein	BIP2 is one of 9 genes encoding HSP70-like proteins in Chlamydomonas; contains an ER retention motif, an ER-targeting sequence and is most similar to ER-HSP70s from other organisms [PMID: 16143837]; forms a cluster with ER-targeted chaperones HSP90B and BIP1 [PMID: 16143837]	3.89489	0.015679	Stress-response		Late-up			HEAT SHOCK PROTEIN 70KDA	0	Cytosolic chaperone	Protein folding, degradation, complex assembly, and translocation	Stress response	0	PF00012	PTHR19375 PTHR19375:SF219	PTHR19375	PTHR19375:SF219	0	0	K09490	GO:0005524
PHC16	Cre02.g078777	Pherophorin-chlamydomonas homolog 16	pherophorin-C16 (PHC16) [PMID: 16367971]; similar to extracellular matrix protein (cell wall protein) pherophorin-C1 [Genbank entry DQ196107], which belongs to the large pherophorin-family, a family of glycoproteins with a central hydroxyproline-rich (HR) domain	3.87708	0.000368499	Stress-response	Early-up			Late-dwn	0	0	pherophorin-C22	Haploid-to-Diploid Transition of Chlamydomonas		https://academic.oup.com/plphys/article/175/1/314/6116871	PF12499	0	0	0	0	0	0	GO:0005199
AIH2	Cre01.g009350	Agmatine iminohydrolase	converts agmatin to N-carbamoyl-putrescine; involved in agmatine pathway of polyamine (putrescine) biosynthesis; found in soluble mitochondrial proteome	3.86385	1.3132e-06	Anabolic	Early-up										PF04371	PTHR31377 PTHR31377:SF0	PTHR31377	PTHR31377:SF0	0	EC:3.5.3.12	K10536	GO:0004668 GO:0009446 GO:0047632
MCM4	Cre07.g316850	Minichromosome maintenance protein	Homologous to MCM4/CDC21 DNA replication protein	3.85946	8.31536e-06	Gene regulation	Early-up			Late-dwn	0	0	Homologous to MCM4/CDC21 DNA replication protein	0	Proteome	https://www.uniprot.org/uniprot/B9DHT4	PF00493 PF14551	PTHR11630 PTHR11630:SF66	PTHR11630	PTHR11630:SF66	0	EC:3.6.4.12	K02212	GO:0003677 GO:0003678 GO:0005524 GO:0006260 GO:0006270 GO:0042555
	Cre16.g691202	unknown		3.85429	0.00942164	Unknown	Early-up										0	0	0	0	0	0	0	0
CGL62	Cre12.g531350	putative cell cycle associated protein	Conserved in the Green Lineage	3.84599	0.0112894	Cell division	Early-up			Late-dwn							PF10497	PTHR31169	PTHR31169	PTHR31169	0	0	0	0
	Cre17.g697200	unknown		3.84142	4.71567e-05	Unknown	Early-up			Late-dwn	0	0	0	0	0	0	0	0	0	0	0	0	0	GO:0031072
	Cre03.g164750	unknown		3.83871	9.07036e-06	Unknown	Early-up										0	0	0	0	0	0	0	0
LMR2	Cre03.g175351	Predicted protein with LysM domain	protein of unknown function, contains LysM-domains which are found in a variety of enzymes involved in bacterial cell wall degradation; the domain may have a general peptidoglycan binding function	3.83493	6.43051e-05	Inorganic C	Early-up			Late-dwn	0	0	0	0	0	0	PF01476	0	0	0	0	0	0	GO:0016998
CPL20	Cre16.g650400	Hypothetical zinc-dependent DNA-binding protein. Gene product similar to PLATZ1 from peas [gi:16117798, PMID: 116698] a plant-specific zinc-dependent DNA-binding protein responsible for A/T-rich sequence-mediated transcriptional repression.	Hypothetical zinc-dependent DNA-binding protein. Gene product similar to PLATZ1 from peas [gi:16117798, PMID: 116698] a plant-specific zinc-dependent DNA-binding protein responsible for A/T-rich sequence-mediated transcriptional repression.	3.8272	0.00987232	Gene regulation	Early-up			Late-dwn							PF04640	PTHR31065 PTHR31065:SF3	PTHR31065	PTHR31065:SF3	0	0	0	GO:0042309 GO:0050825 GO:0050826
	Cre10.g447450	unknown		3.82293	1.65552e-07	Unknown	Early-up			Late-dwn	0	0	0	0	0	0	0	0	0	0	0	0	0	0
	Cre08.g358100	unknown		3.80806	2.41302e-06	Unknown	Early-up			Late-dwn	0	0	0	0	0	0	0	0	0	0	0	0	0	GO:0046983
	Cre12.g550250	ATTCX2,TCX2		3.80289	0.00189044	Gene regulation	Early-up			Late-dwn	0	0	0	0	0	0	PF03638	PTHR12446	PTHR12446	PTHR12446	0	0	0	0
U35	Cre10.g463355	unknown		3.80273	0.00104998	Unknown	Early-up										0	0	0	0	0	0	0	0
GDP7	Cre05.g242179	Glycerophosphoryl diester phosphodiesterase family protein		3.80185	6.93894e-05	P	Early-up			Late-dwn	0	0	0	0	0	0	PF03009	PTHR23344 PTHR23344:SF10	PTHR23344	PTHR23344:SF10	0	EC:3.1.4.46	0	GO:0006071 GO:0006629 GO:0008081 GO:0008889
	Cre14.g630600	UBP16		3.79981	5.64183e-07	Signalling	Early-up			Late-dwn	0	0	0	0	0	0	PF01753	PTHR13244	PTHR13244	PTHR13244	0	EC:3.4.19.12	0	GO:0008270 GO:0042309 GO:0050825 GO:0050826
	Cre03.g155100	null-allele mutant was isolated (PMID 29743196)	null-allele mutant was isolated (PMID 29743196)	3.79944	0.00157929	Unknown	Early-up			Late-dwn	0	0	0	0	0	0	0	0	0	0	KOG1003	0	0	0
	Cre02.g118100	unknown		3.78205	8.76319e-08	Unknown	Early-up			Late-dwn	0	0	0	0	0	0	0	0	0	0	0	0	0	0
	Cre14.g621600	unknown		3.78091	0.000191075	Unknown	Early-up			Late-dwn	0	0	0	0	0	0	PF15003	0	0	0	0	0	0	GO:0031023 GO:0051225
SLT1	Cre12.g502600	Sodium/sulfate co-transporter	SAC1-like transporter 1, putative sodium/sulfate co-transporter, transcript is up-regulated during sulfur-deprivation; related to the SAC1 protein which regulates sulfur-deficiency responses [PMID: 16307308]	3.76898	0.00124821	S	Early-up			Late-dwn	0	0	0	0	0	0	PF00939 PF02080	PTHR10283 PTHR10283:SF79	PTHR10283	PTHR10283:SF79	0	0	0	GO:0005215 GO:0006813 GO:0006814 GO:0008324 GO:0016020 GO:0055085
	Cre14.g613100	unknown		3.75474	1.68737e-07	Unknown	Early-up										0	0	0	0	0	0	0	0
PHC64	Cre02.g079926	Pherophorin-chlamydomonas homolog 64	contains LTP domain	3.72382	2.94318e-07	Stress-response	Early-up			Late-dwn	0	0	pherophorin-C22	Haploid-to-Diploid Transition of Chlamydomonas		https://academic.oup.com/plphys/article/175/1/314/6116871	PF12499	0	0	0	0	0	0	0
PHC45	Cre11.g483250	Pherophorin-chlamydomonas homolog 45		3.71576	6.39824e-08	Stress-response	Early-up			Late-dwn	0	0	Pherophorin-chlamydomonas homolog 45	0	Stress-related	0	PF12499	0	0	0	0	EC:3.1.1.13 EC:3.1.1.3	0	GO:0005199
MOT42	Cre01.g007350	Predicted protein	identified by comparative genomics as being present only in organisms having motile (MOT) cilia	3.7127	0.00322897	Unknown	Early-up			Late-dwn	0	0	0	0	0	0	PF13920	0	0	0	KOG4172	0	0	GO:0005515 GO:0008270
LCI11C	Cre16.g662600	Similar to Bestrophin, RFP-TM, chloride channel; similar to Arabidopsis AT3G61320 and AT2G45870; part of a small multigene family; very similar to closely linked LCI11B and LCI11A	Similar to Bestrophin, RFP-TM, chloride channel; similar to Arabidopsis AT3G61320 and AT2G45870; part of a small multigene family; very similar to closely linked LCI11B and LCI11A	3.69323	0.00853447	Inorganic C	Early-up			Late-dwn	0	0	0	0	0	0	PF01062	PTHR33281 PTHR33281:SF1	PTHR33281	PTHR33281:SF1	0	0	0	0
	Cre01.g023450	unknown		3.6879	0.012678	Unknown	Early-up			Late-dwn	0	0	0	0	0	0	0	0	0	0	0	0	0	0
ELG6	Cre03.g204050	Exostosin-like glycosyltransferase 6	putative terminal arabinosyl transferase on HRGP, GT47 family	3.67998	0.0164212	Cell wall	Early-up										PF03016	PTHR11062 PTHR11062:SF21	PTHR11062	PTHR11062:SF21	0	EC:2.4.2.41	0	GO:0005515
	Cre01.g035550	unknown		3.67971	0.00586311	Unknown	Early-up			Late-dwn							0	PTHR31579 PTHR31579:SF1	PTHR31579	PTHR31579:SF1	0	0	0	GO:0005515
DRP8	Cre10.g433050	Putative dynamin GTPase involved in plastid division	Similar to Arabidopsis DRP5B (formerly ARC5)	3.66627	0.00355722	Cell division	Early-up			Late-dwn							PF00350	PTHR11566 PTHR11566:SF78	PTHR11566	PTHR11566:SF78	KOG0446	EC:3.6.5.5	0	GO:0003924 GO:0005525
	Cre16.g688190	emb2734		3.65874	0.00921756	Transport	Early-up			Late-dwn							0	PTHR10527	PTHR10527	PTHR10527	0	0	0	0
SMC2	Cre02.g086650	Structural Maintenance of Chromosomes protein	Subunit of the condensin complex, which reorganizes chromosomes during cell division; coiled-coil protein of the SMC family involved in chromosome condensation and segregation. Forms heterodimers with SMC4. ts-lethal mutations block in S/M (PMID 25336509)	3.65624	0.0140291	Gene regulation	Early-up			Late-dwn							PF06470 PF13476	PTHR18937 PTHR18937:SF9	PTHR18937	PTHR18937:SF9	0	0	K06674	GO:0000796 GO:0005515 GO:0005524 GO:0005694 GO:0007076 GO:0051276
	Cre09.g396957	unknown		3.65416	0.000234124	Unknown	Early-up			Late-dwn	0	0	0	0	0	0	0	0	0	0	0	0	0	0
	Cre08.g371800	unknown		3.64658	1.24517e-05	Unknown	Early-up			Late-dwn	0	0	0	0	0	0	0	PTHR31579 PTHR31579:SF1	PTHR31579	PTHR31579:SF1	0	0	0	0
	Cre17.g724050	unknown		3.64295	0.0156708	Unknown	Early-up			Late-dwn	0	0	0	0	0	0	0	0	0	0	0	0	0	0
	Cre03.g186700	unknown		3.63629	3.56928e-05	Unknown	Early-up			Late-dwn	0	0	0	0	0	0	0	PTHR33099 PTHR33099:SF6	PTHR33099	PTHR33099:SF6	0	0	0	GO:0003677
	Cre04.g212450	unknown		3.63385	7.65621e-06	Unknown	Early-up			Late-dwn	0	0	0	0	0	0	0	0	0	0	0	0	0	0
	Cre01.g022666	unknown		3.63258	0.00589122	Unknown	Early-up										0	0	0	0	0	0	0	0
CSC8	Cre16.g647901	function unknown; homologs in Gonium, not Volvox	function unknown; homologs in Gonium, not Volvox	3.62598	0.00122996	Unknown	Early-up										0	0	0	0	0	0	0	0
	Cre02.g095065	unknown		3.62011	0.00813022	Unknown	Early-up			Late-dwn	0	0	0	0	0	0	0	0	0	0	0	0	0	0
PHC54	Cre04.g221450	Pherophorin-chlamydomonas homolog 54		3.61885	0.00801364	Stress-response	Early-up			Late-dwn	0	0	pherophorin-C22	Haploid-to-Diploid Transition of Chlamydomonas		https://academic.oup.com/plphys/article/175/1/314/6116871	PF12499	0	0	0	0	0	0	0
	Cre02.g105851	unknown		3.61758	0.0099763	Unknown	Early-up										0	0	0	0	0	0	0	0
	Cre09.g397290	unknown		3.61636	0.000190677	Unknown	Early-up			Late-dwn	0	0	0	0	0	0	0	PTHR12393 PTHR12393:SF6	PTHR12393	PTHR12393:SF6	0	0	0	0
AGE1	Cre02.g082000	DNA repair glycosylase	ChromDB DNG342; HhH-GPD superfamily base excision DNA repair protein. Oxidizatively damaged G (8-oxoG) can mispair with A and C. This MutY homolog probably works on excising A when mispaired with 8-oxoG; if uncorrected, this ca	3.61538	0.0106005	DNA-repair	Early-up			Late-dwn							PF00730	PTHR10359	PTHR10359	PTHR10359	0	EC:4.2.99.18	K03575	GO:0003824 GO:0006281 GO:0006284 GO:0016787
	Cre05.g244450	unknown		3.61301	0.00164261	Unknown	Early-up			Late-dwn	0	0	0	0	0	0	0	0	0	0	0	0	0	0
	Cre06.g295650	unknown		3.61195	0.0126684	Unknown	Early-up										0	0	0	0	0	0	0	0
	Cre14.g630775	unknown		3.6071	0.001942	Unknown	Early-up										0	0	0	0	0	0	0	0
	Cre16.g650425	unknown		3.60432	3.35078e-09	Unknown	Early-up			Late-dwn	0	0	0	0	0	0	0	0	0	0	0	0	0	0
	Cre10.g465726	unknown		3.60198	0.0102964	Unknown		Late-up									0	0	0	0	0	0	0	0
	Cre08.g370150	unknown		3.60144	1.10054e-05	Unknown	Early-up			Late-dwn	0	0	0	0	0	0	0	0	0	0	0	0	0	0
	Cre03.g163850	(1 of 1) K10638 - E3 ubiquitin-protein ligase UHRF1 [EC:6.3.2.19] (UHRF1, NP95)		3.59932	5.61487e-08	Signalling	Early-up			Late-dwn							PF02182 PF15227	PTHR14140	PTHR14140	PTHR14140	0	EC:2.1.1.43	K10638	GO:0005515 GO:0008270 GO:0042393
	Cre06.g278151	(1 of 1) K10880 - DNA-repair protein XRCC3 (XRCC3)		3.59492	0.00437943	DNA-repair	Early-up			Late-dwn							PF08423	PTHR22942 PTHR22942:SF24	PTHR22942	PTHR22942:SF24	KOG1564	EC:3.6.1.8	K10880	GO:0003677 GO:0005524 GO:0006259 GO:0006281 GO:0008094
	Cre12.g522400	AtMYB3R4,MYB3R-4		3.57621	5.83887e-08	Gene regulation	Early-up			Late-dwn	0	0	0	0	0	0	PF13921	PTHR10641 PTHR10641:SF538	PTHR10641	PTHR10641:SF538	0	0	0	GO:0003677 GO:0006355
	Cre16.g672497	ts-lethal mutant block at S/M (PMID 29743196)	ts-lethal mutant block at S/M (PMID 29743196)	3.57525	0.00651621	Unknown	Early-up			Late-dwn	0	0	0	0	0	0	PF00225	PTHR24115 PTHR24115:SF105	PTHR24115	PTHR24115:SF105	0	EC:3.6.4.4	0	GO:0003677 GO:0003777 GO:0005524 GO:0005871 GO:0007018 GO:0008017
	Cre06.g275200	unknown		3.57213	1.09032e-05	Unknown	Early-up			Late-dwn	0	0	0	0	0	0	0	0	0	0	0	0	0	0
	Cre08.g377550	Yippee family putative zinc-binding protein		3.57189	6.73129e-07	Signalling	Early-up				PROTEIN YIPPEE-LIKE CG15309-RELATED	0	Metal-binding	Sensory circuits in Fly	Regulatory changes	https://onlinelibrary.wiley.com/doi/full/10.1046/j.1365-2583.2001.00239.x?casa_token=2PyEdBuxhJ8AAAAA%3AAPFJtHh33MRbfVeUy2Gw1znhkBrIAgIsSrfsmfo8A3tqP9WruUxgT4Rc99URtB6JJZFyTncVoC26	PF03226	PTHR13848 PTHR13848:SF9	PTHR13848	PTHR13848:SF9	KOG3399	0	0	0
	Cre16.g678250	unknown		3.56795	5.67562e-05	Unknown	Early-up			Late-dwn	0	0	0	0	0	0	0	0	0	0	0	0	0	0
	Cre17.g696750	Homeodomain-like superfamily protein		3.56338	7.71578e-10	Gene regulation	Early-up			Late-dwn	0	0	Homeodomain-like superfamily protein	0	Gene regulation	0	PF00249	PTHR31442	PTHR31442	PTHR31442	0	0	0	GO:0003677 GO:0006355
FAP281	Cre18.g749747	Was identified as part of Flagellar Associated Protein FAP281, but gene model was later split	Was identified as part of Flagellar Associated Protein FAP281, but gene model was later split	3.54483	0.00733192	Motility	Early-up			Late-dwn	0	0	Flagellar Associated Protein FAP281, but gene model was later split	0	Motility	0	0	0	0	0	0	EC:2.7.11.1	0	0
PIGX	Cre12.g511640	co-factor of alpha-(1-4)-Mannosyltransferase, PIG-X		3.54326	0.0147884	Anabolic	Early-up			Late-dwn	0	0	0	0	0	0	PF08320	0	0	0	0	0	0	GO:0005789 GO:0006506
MMP32	Cre14.g625850	Matrix metalloproteinase	Matrix metalloproteinase belonging to the M11 peptidase family	3.53426	0.00442465	N	Early-up			Late-dwn							PF05548	0	0	0	0	EC:3.4.24.38	0	GO:0001505 GO:0004969 GO:0007186 GO:0008237 GO:0016021
	Cre15.g636950	unknown		3.53195	3.8965e-05	Unknown	Early-up			Late-dwn	0	0	0	0	0	0	0	0	0	0	0	0	0	0
	Cre11.g482850	null-allele passenger mutation was isolated (PMID 29743196)	null-allele passenger mutation was isolated (PMID 29743196)	3.52907	0.00370646	Unknown	Early-up			Late-dwn							PF06886 PF12214	PTHR14326	PTHR14326	PTHR14326	0	0	K16812	GO:0005819 GO:0005874 GO:0032147 GO:0060236
	Cre11.g481951	unknown		3.52554	2.66147e-06	Unknown	Early-up										0	0	0	0	0	0	0	0
CSG1	Cre07.g316350	Chlamydomonas specific family G protein	Belongs to family G of Chlamydomonadales-specific proteins, all on chromosome 7; no known function	3.51672	0.000104714	Signalling	Early-up			Late-dwn	0	0	0	0	0	0	0	0	0	0	0	0	0	0
WHR	Cre17.g725500	unknown	winged helix repressor DNA binding domain	3.51142	1.32092e-06	Unknown		Late-up									0	0	0	0	0	0	0	0
	Cre05.g244000	(1 of 10) PF07173 - Protein of unknown function (DUF1399) (DUF1399)		3.50041	0.00439772	Unknown	Early-up										PF07173	0	0	0	0	0	0	GO:0005515
CDKB1	Cre08.g372550	plant specific cyclin dependent kinase	Plant specific cyclin dependent kinase; CDKB subfamily; PSTTLRE motif; mitotic regulator; putative function in G2/M. ts lethal mutants block in G2 (PMID 25336509)	3.49965	2.19428e-05	Cell division	Early-up			Late-dwn	0	0	plant specific cyclin dependent kinase	0	cell division reg	0	PF07714	PTHR24056 PTHR24056:SF178	PTHR24056	PTHR24056:SF178	KOG0594	EC:2.7.11.22	K07760	GO:0004672 GO:0004713 GO:0005524 GO:0006468
	Cre01.g026350	unknown		3.4986	0.0104974	Unknown	Early-up			Late-dwn	0	0	0	0	0	0	0	0	0	0	0	0	0	0
	Cre04.g214700	(1 of 4) PTHR12406//PTHR12406:SF27 - CALCIUM-INDEPENDENT PHOSPHOLIPASE A2 IPLA2 -RELATED // SUBFAMILY NOT NAMED		3.48673	0.00777825	Signalling	Early-up										0	PTHR12406 PTHR12406:SF27	PTHR12406	PTHR12406:SF27	0	0	0	GO:0005515 GO:0008152
POC1	Cre02.g115250	Centriole proteome protein	Found in basal body proteome [PMID: 15964273].	3.48522	0.000539175	Cell division	Early-up			Late-dwn	0	0	0	0	0	0	PF00400	PTHR22847	PTHR22847	PTHR22847	KOG0265 KOG0271	0	K16482	GO:0005515
	Cre08.g366750	unknown		3.48482	0.000693842	Unknown	Early-up			Late-dwn							0	0	0	0	0	0	0	0
	Cre16.g664100	unknown		3.48157	0.00382185	Unknown	Early-up			Late-dwn	0	0	0	0	0	0	0	0	0	0	0	0	0	0
	Cre07.g357450	unknown		3.47929	0.0094092	Unknown	Early-up			Late-dwn							0	0	0	0	0	0	0	0
	Cre07.g355500	Yippee family putative zinc-binding protein		3.47645	4.47129e-05	Signalling	Early-up				PROTEIN YIPPEE-LIKE CG15309-RELATED	0	Metal-binding	Sensory circuits in Fly	Regulatory changes	https://journals.biologists.com/Toolbox/DownloadCombinedArticleAndSupplmentPdf?resourceId=225238&multimediaId=1974331&pdfUrl=%2Fcob%2Fcontent_public%2Fjournal%2Fdmm%2F13%2F6%2F10.1242_dmm.042390%2F3%2Fdmm042390.pdf	PF03226	PTHR13848	PTHR13848	PTHR13848	KOG3399	0	0	0
	Cre14.g608900	unknown		3.47273	0.00048799	Unknown	Early-up			Late-dwn	0	0	0	0	0	0	0	PTHR13339 PTHR13339:SF0	PTHR13339	PTHR13339:SF0	0	0	0	0
	Cre02.g098300	(1 of 1) K11547 - kinetochore protein NDC80 (NDC80, HEC1, TID3)		3.47218	7.44488e-05	Cell division	Early-up			Late-dwn	0	0	0	0	0	0	PF03801	PTHR10643 PTHR10643:SF2	PTHR10643	PTHR10643:SF2	KOG0995	0	K11547	0
ARS6	Cre02.g085850	Arylsulfatase	Distantly related to nearby ARS8	3.46102	0.0104268	S	Early-up			Late-dwn							PF00884	PTHR10342 PTHR10342:SF218	PTHR10342	PTHR10342:SF218	KOG3731	EC:3.1.6.1	0	GO:0003824 GO:0008152 GO:0008484
	Cre08.g369667	unknown		3.45502	0.023635	Unknown	Early-up			Late-dwn	0	0	0	0	0	0	0	0	0	0	0	EC:2.7.11.1	0	GO:0004672 GO:0005524 GO:0006468
	Cre10.g463850	unknown		3.45481	0.025705	Unknown	Early-up			Late-dwn	0	0	0	0	0	0	0	0	0	0	0	0	0	0
NSG10	Cre16.g667850	dUTPase; identified by Abe et al. 24 (PMID:15459796) as NSG10, a gene expressed during nitrogen-starved gametogenesis.	dUTPase; identified by Abe et al. 24 (PMID:15459796) as NSG10, a gene expressed during nitrogen-starved gametogenesis.	3.45394	2.46102e-06	N	Early-up			Late-dwn	0	0	dUTPase; identified by Abe et al. 24 (PMID:15459796) as NSG10, a gene expressed during nitrogen-starved gametogenesis.	0	N-lim	0	PF00692	PTHR11241 PTHR11241:SF0	PTHR11241	PTHR11241:SF0	KOG3370	EC:3.6.1.23	K01520	GO:0004170 GO:0016787 GO:0046080
	Cre13.g589300	Condensin complex component	Condensin complex subunit H protein, ChromDB CPH341	3.4453	0.00824487	Cell division	Early-up			Late-dwn							PF05786	PTHR13108	PTHR13108	PTHR13108	KOG2328	0	0	GO:0000796 GO:0007076
	Cre16.g657979	unknown		3.4434	0.000182713	Unknown	Early-up										0	0	0	0	0	EC:3.6.4.5	K10406	0
PWR13	Cre16.g693900	Belongs to a family of 14 Chlamydomonas genes with similarity to DUF506 proteins (plant-specific, unknown function); contains pfam04720: PDDEXK_6, distant homologues of the PD-(D/E)XK nuclease superfamily; the PWR family name comes from the perfectly conserved PWR motif shared between the Chlamydomonas and plant proteins; many genes in the family show clustering on chromosomes 3, 14 and 16; there…	Belongs to a family of 14 Chlamydomonas genes with similarity to DUF506 proteins (plant-specific, unknown function); contains pfam04720: PDDEXK_6, distant homologues of the PD-(D/E)XK nuclease superfamily; the PWR family name comes from the perfectly conserved PWR motif shared between the Chlamydomonas and plant proteins; many genes in the family show clustering on chromosomes 3, 14 and 16; there…	3.44158	1.63858e-09	Unknown	Early-up			Late-dwn	0	0	Belongs to a family of 14 Chlamydomonas genes with similarity to DUF506 proteins (plant-specific, unknown function); contains pfam04720: PDDEXK_6, distant homologues of the PD-(D/E)XK nuclease superfamily; the PWR family name comes from the perfectly conserved PWR motif shared between the Chlamydomonas and plant proteins; many genes in the family show clustering on chromosomes 3, 14 and 16; there…	0	Gene regulation	0	PF04720	PTHR31579	PTHR31579	PTHR31579	0	0	0	0
	Cre11.g481104	PEPKR1		3.43983	0.0175631	Signalling	Early-up				0	0	0	0	0	0	PF00069	PTHR24349	PTHR24349	PTHR24349	KOG0032 KOG0033 KOG0583	EC:2.7.11.1	0	GO:0004672 GO:0004713 GO:0005524 GO:0006468
	Cre14.g622075	unknown		3.43738	0.00799576	Unknown	Early-up			Late-dwn	0	0	0	0	0	0	0	0	0	0	0	0	0	0
PWR8	Cre07.g348350	PWR motif protein	Belongs to a family of 14 Chlamydomonas genes with similarity to DUF506 proteins (plant-specific, unknown function); contains pfam04720: PDDEXK_6, distant homologues of the PD-(D/E)XK nuclease superfamily; the PWR family name comes from the perfectly conserved PWR motif shared between the Chlamydomonas and plant proteins; many genes in the family show clustering on chromosomes 3, 14 and 16; there…	3.43235	0.000781944	Unknown	Early-up			Late-dwn	0	0	Belongs to a family of 14 Chlamydomonas genes with similarity to DUF506 proteins (plant-specific, unknown function); contains pfam04720: PDDEXK_6, distant homologues of the PD-(D/E)XK nuclease superfamily; the PWR family name comes from the perfectly conserved PWR motif shared between the Chlamydomonas and plant proteins; many genes in the family show clustering on chromosomes 3, 14 and 16; there…	0	Gene regulation	0	PF04720	PTHR31579	PTHR31579	PTHR31579	0	0	0	0
ATG1	Cre09.g391245	Autophagy related	Protein serine/threonine kinase; required for vesicle formation in autophagy; structurally required for phagophore assembly site formation; during autophagy forms a complex with Atg13 and Atg17	3.42811	3.43244e-06	Autophagy	Early-up			Late-dwn	0	0	0	0	0	0	PF00069	PTHR24348	PTHR24348	PTHR24348	KOG0583	EC:2.7.11.1	K08269	GO:0004672 GO:0004713 GO:0005524 GO:0006468
MOC1	Cre12.g542500	Mitochondrial transcription termination factor	Putative mitochondrial transcription termination factor (mTtf-like protein; contains two possible mTerf-domains) [PMID: 15448140]	3.42485	0.000100666	Gene regulation	Early-up			Late-dwn	0	0	Putative mitochondrial transcription termination factor (mTtf-like protein; contains two possible mTerf-domains) [PMID: 15448140]	0	0	0	PF02536	PTHR13068	PTHR13068	PTHR13068	0	0	0	GO:0003690 GO:0005739 GO:0006355
	Cre17.g724900	unknown		3.42464	0.0164883	Unknown	Early-up			Late-dwn	0	0	0	0	0	0	0	PTHR33099 PTHR33099:SF6	PTHR33099	PTHR33099:SF6	0	0	0	0
	Cre16.g652450	unknown		3.42339	0.00525981	Unknown	Early-up			Late-dwn	0	0	0	0	0	0	0	0	0	0	0	0	0	0
	Cre12.g551650	unknown		3.4182	0.0182513	Unknown	Early-up			Late-dwn							0	0	0	0	0	0	0	0
	Cre09.g409000	unknown		3.40986	0.0147059	Unknown	Early-up			Late-dwn	0	0	0	0	0	0	0	PTHR12393 PTHR12393:SF6	PTHR12393	PTHR12393:SF6	0	0	0	0
	Cre06.g266052	(1 of 11) PTHR12291//PTHR12291:SF23 - FAMILY NOT NAMED // PROTEIN MEC-15		3.40954	0.00123878	Unknown	Early-up										0	PTHR12291 PTHR12291:SF23	PTHR12291	PTHR12291:SF23	0	0	0	GO:0005515
	Cre12.g521100	unknown		3.40346	0.0248555	Unknown	Early-up			Late-dwn	0	0	0	0	0	0	0	0	0	0	0	0	0	0
	Cre06.g289000	unknown		3.39931	0.000671966	Unknown	Early-up			Late-dwn							0	0	0	0	0	0	0	GO:0042309 GO:0050825 GO:0050826
	Cre12.g520173	P-loop containing nucleoside triphosphate hydrolases superfamily protein		3.39274	0.00892181	Transport	Early-up			Late-dwn							PF13087 PF13604	PTHR10887 PTHR10887:SF340	PTHR10887	PTHR10887:SF340	0	EC:3.6.4.12	0	0
	Cre12.g486450	unknown		3.39185	0.0187303	Unknown	Early-up										0	0	0	0	0	0	0	0
	Cre06.g293300	(1 of 6) KOG0198//KOG0581 - MEKK and related serine/threonine protein kinases // Mitogen-activated protein kinase kinase (MAP2K)		3.38906	0.000448945	Signalling	Early-up			Late-dwn							PF00069	PTHR23257 PTHR23257:SF394	PTHR23257	PTHR23257:SF394	KOG0198 KOG0581	EC:2.7.11.25	0	GO:0004672 GO:0004713 GO:0005524 GO:0006468
MCM2	Cre07.g338000	Minichromosome maintenance protein	Homologous to MCM2 DNA replication protein	3.38857	0.00353522	Gene regulation	Early-up			Late-dwn	0	0	0	0	0	0	PF00493 PF12619 PF14551	PTHR11630 PTHR11630:SF44	PTHR11630	PTHR11630:SF44	0	EC:3.6.4.12	K02540	GO:0003677 GO:0003678 GO:0005524 GO:0005634 GO:0006260 GO:0006270 GO:0042555
	Cre10.g441700	unknown		3.37972	0.00119623	Unknown	Early-up			Late-dwn							0	0	0	0	0	0	0	0
LCI16	Cre02.g143550	Early light-inducible protein	A homolog of ELIP (early light-inducible protein) gene which was originally identified as transiently expressed during the early phase of greening in etiolated pea seedlings [PMID: 6692824]. It has three TMH, whose sequences are closely related to LHC proteins	3.37864	0.0200339	Inorganic C	Early-up				UPF0041 BRAIN PROTEIN 44-RELATED	EARLY LIGHT-INDUCED PROTEIN 1, CHLOROPLASTIC	pigment-binding light-harvesting complexes	Unknown	Light stress/Abiotic stress	https://pubmed.ncbi.nlm.nih.gov/17553115/	PF00504	PTHR14154 PTHR14154:SF5	PTHR14154	PTHR14154:SF5	0	0	0	0
	Cre11.g481093	unknown		3.36309	0.000162223	Unknown	Early-up			Late-dwn							0	0	0	0	0	0	0	0
	Cre11.g467653	null-allele mutant was isolated (PMID 29743196)	null-allele mutant was isolated (PMID 29743196)	3.36174	2.28478e-05	Unknown	Early-up			Late-dwn	0	0	0	0	0	0	0	0	0	0	0	EC:2.7.11.1	0	0
	Cre09.g394547	Carbohydrate-binding-like fold		3.36109	5.42846e-06	Unknown	Early-up				0	0	0	0	0	0	PF00686	PTHR15048 PTHR15048:SF0	PTHR15048	PTHR15048:SF0	0	EC:2.4.1.19	0	GO:0003824 GO:0005975 GO:0030246 GO:2001070
	Cre10.g440100	unknown		3.3523	0.012741		Early-up			Late-dwn	0	0	0	0	0	0	PF10419	0	0	0	0	0	0	0
	Cre03.g199350	SNF2-related DNA/RNA helicase	SNF2 helicase. ChromDB CHR3423	3.34573	0.000514949		Early-up			Late-dwn							PF00271 PF04851	PTHR10799	PTHR10799	PTHR10799	KOG1001 KOG1002	EC:3.6.4.12	K14440	GO:0003676 GO:0003677 GO:0004386 GO:0005524 GO:0016787
	Cre02.g080450	unknown		3.3355	4.12067e-06		Early-up			Late-dwn	0	0	0	0	0	0	0	0	0	0	0	0	0	0
DNJ36	Cre16.g694450	Conserved expressed protein; possible peptidase motif?	Conserved expressed protein; possible peptidase motif?	3.32866	2.66147e-06		Early-up			Late-dwn	0	0	Molecular chaperone Hsp40/DnaJ family protein	0	Gene regulation	0	PF00226	PTHR24078 PTHR24078:SF250	PTHR24078	PTHR24078:SF250	0	0	0	GO:0006457 GO:0031072 GO:0051082
	Cre06.g273450	null-allele mutant was isolated (PMID 29743196)	null-allele mutant was isolated (PMID 29743196)	3.32827	0.0158843		Early-up			Late-dwn	0	0	0	0	0	0	0	0	0	0	0	0	0	0
ORC6	Cre06.g285650	Origin recognition complex subunit 6	Homologous to eukaryotic ORC6, DNA replication control protein	3.32808	0.00727287		Early-up			Late-dwn	0	0	0	0	0	0	PF05460	PTHR13394 PTHR13394:SF0	PTHR13394	PTHR13394:SF0	0	0	0	GO:0003677 GO:0005664 GO:0006260
	Cre01.g054550	null-allele mutant was isolated (PMID 29743196)	null-allele mutant was isolated (PMID 29743196)	3.31348	0.0105855		Early-up			Late-dwn							0	0	0	0	0	0	0	GO:0005515 GO:0007165
	Cre01.g020050	unknown		3.3113	0.0260374		Early-up			Late-dwn							0	0	0	0	0	0	0	0
	Cre24.g755897	unknown		3.30749	0.000362271		Early-up										0	0	0	0	0	EC:2.7.11.1	0	0
GOX5	Cre17.g732600	The substrate of this oxidase is unsure, as the similarity is to both glyoxal oxidases and galactose oxidases, found in fungi, bacteria, animals and plants (both use the same Tyr radical / metal mechanism); the plant homologues are secreted, but the fate of the Chlamydomonas isoforms is uncertain; belongs to a family of 20 genes more related to each other than to their higher plant homologues, co…	The substrate of this oxidase is unsure, as the similarity is to both glyoxal oxidases and galactose oxidases, found in fungi, bacteria, animals and plants (both use the same Tyr radical / metal mechanism); the plant homologues are secreted, but the fate of the Chlamydomonas isoforms is uncertain; belongs to a family of 20 genes more related to each other than to their higher plant homologues, co…	3.30116	0.00158591		Early-up			Late-dwn							PF07250 PF09118	PTHR32208 PTHR32208:SF21	PTHR32208	PTHR32208:SF21	0	0	0	0
U44	Cre10.g419150	unknown		3.29643	4.69925e-05		Early-up			Late-dwn	0	0	0	0	0	0	0	0	0	0	0	0	0	0
POC5	Cre03.g163000	Centriole proteome protein	Found in basal body proteome [PMID: 15964273]. Human homolog FLJ35779 gene product found in centrosome proteome [Andersen].	3.29254	0.00956625		Early-up			Late-dwn	0	0	0	0	0	0	0	PTHR28618	PTHR28618	PTHR28618	0	0	K16483	GO:0003677
PDO1	Cre10.g464500	Protein disulfide oxidoreductase		3.28895	0.000706555		Early-up			Late-dwn	0	0	0	0	0	0	PF01323	PTHR13887 PTHR13887:SF10	PTHR13887	PTHR13887:SF10	0	0	0	GO:0015035
RAD51	Cre14.g622850	DNA recombination protein	Homologous to RecA and eukaryotic DMC1 involved in meiosis	3.28544	0.00233505		Early-up			Late-dwn							PF13481	PTHR22942 PTHR22942:SF39	PTHR22942	PTHR22942:SF39	KOG1434	EC:3.6.1.8	K04482	GO:0000150 GO:0000166 GO:0000724 GO:0003677 GO:0003684 GO:0003690 GO:0003697 GO:0005524 GO:0006259 GO:0006281 GO:0008094 GO:0017111 GO:1990426
	Cre13.g563100	unknown		3.28524	1.7106e-07		Early-up			Late-dwn							0	0	0	0	0	0	0	0
	Cre05.g237750	(1 of 1) PF03980 - Nnf1 (Nnf1)		3.28509	0.000241527		Early-up			Late-dwn	0	0	0	0	0	0	PF03980	0	0	0	0	0	0	0
	Cre07.g346672	unknown		3.28148	0.00144147		Early-up				UBIQUITIN CARBOXYL-TERMINAL HYDROLASE	0	0	0	Protein composition changes	0	0	PTHR24006	PTHR24006	PTHR24006	0	0	0	GO:0042309 GO:0050825 GO:0050826
PHC44	Cre11.g483351	Pherophorin-chlamydomonas homolog 44		3.28026	0.000762148		Early-up			Late-dwn	0	0	Pherophorin-chlamydomonas homolog 44	Haploid-to-Diploid Transition of Chlamydomonas	N-lim	https://academic.oup.com/plphys/article/175/1/314/6116871	PF12499	0	0	0	0	0	0	GO:0003677 GO:0004879 GO:0005199 GO:0005634 GO:0006355
PHC63	Cre03.g161150	Pherophorin-chlamydomonas homolog 63		3.28	0.00211081		Early-up			Late-dwn	0	0	0	0	0	0	PF12499	0	0	0	0	0	0	0
	Cre06.g289500	unknown		3.27947	0.00216506		Early-up			Late-dwn	0	0	0	0	0	0	0	0	0	0	0	0	0	0
	Cre03.g158450	null-allele mutant was isolated (PMID 29743196)	null-allele mutant was isolated (PMID 29743196)	3.27513	2.67719e-05		Early-up			Late-dwn	0	0	0	0	0	0	0	0	0	0	0	0	0	0
	Cre02.g115550	unknown		3.27422	1.66826e-05		Early-up										0	0	0	0	0	0	0	0
	Cre04.g218900	(1 of 2) PTHR10887//PTHR10887:SF333 - DNA2/NAM7 HELICASE FAMILY // SUBFAMILY NOT NAMED		3.27387	0.00234359		Early-up			Late-dwn							PF00004 PF13086 PF13087	PTHR10887 PTHR10887:SF333	PTHR10887	PTHR10887:SF333	KOG1807	0	0	GO:0000166 GO:0005524 GO:0017111
	Cre07.g323750	Holo-[acyl-carrier-protein] synthase		3.27369	0.00573273		Early-up			Late-dwn							PF01648	PTHR12215	PTHR12215	PTHR12215	KOG0945	EC:2.7.8.7	K06133	GO:0000287 GO:0008897 GO:0009059
	Cre03.g183550	(1 of 3) PTHR15160:SF4 - PROTEIN F23H11.5		3.267	2.8404e-05		Early-up			Late-dwn	0	0	0	0	0	0	PF02577	PTHR15160 PTHR15160:SF4	PTHR15160	PTHR15160:SF4	0	0	0	GO:0004518
CDC45	Cre06.g270250	Cell Division Cycle protein 45	fungal and metazoan CDC45 homolog. ts-lethal mutations block DNA replication (PMID 25336509)	3.25822	0.000125356		Early-up			Late-dwn	0	0	Cell Division Cycle protein 45	0	cell division reg	0	PF02724	PTHR10507 PTHR10507:SF0	PTHR10507	PTHR10507:SF0	KOG2475	0	K06628	GO:0006270
	Cre16.g658600	ts-lethal mutant block at S/M (PMID 29743196)	ts-lethal mutant block at S/M (PMID 29743196)	3.24456	0.00139853		Early-up			Late-dwn	0	0	0	0	0	0	PF08234	PTHR14281	PTHR14281	PTHR14281	KOG4657	0	K11550	0
	Cre17.g737150	unknown		3.23998	0.000979401		Early-up			Late-dwn	0	0	0	0	0	0	0	0	0	0	0	0	0	GO:0003824
	Cre07.g341700	(1 of 1) K08866 - serine/threonine-protein kinase TTK/MPS1 (TTK, MPS1)		3.23955	0.0339116		Early-up			Late-dwn							PF07714	PTHR22974	PTHR22974	PTHR22974	KOG0198 KOG0583 KOG0594	EC:2.7.12.2	K08866	GO:0004672 GO:0004713 GO:0005524 GO:0006468
	Cre02.g142927	unknown		3.23897	0.0243008		Early-up			Late-dwn	0	0	0	0	0	0	0	0	0	0	0	0	0	0
	Cre16.g676100	unknown		3.23796	0.01624		Early-up			Late-dwn	0	0	0	0	0	0	PF07707	PTHR31579 PTHR31579:SF1	PTHR31579	PTHR31579:SF1	0	0	0	GO:0005515 GO:0042309 GO:0050825 GO:0050826
	Cre07.g313143	unknown		3.23786	0.000157788		Early-up			Late-dwn	0	0	0	0	0	0	0	0	0	0	0	0	0	0
	Cre01.g045200	(1 of 1) 5.3.99.6 - Allene-oxide cyclase		3.22727	0.000710579		Early-up			Late-dwn							PF06351	PTHR31843	PTHR31843	PTHR31843	0	EC:5.3.99.6	K10525	GO:0009507 GO:0016853
	Cre03.g212081	unknown		3.22658	0.00824571		Early-up			Late-dwn							0	0	0	0	0	0	0	0
ISG6	Cre17.g714800	similar to Chlamydomonas incerta hydroxyproline-rich glycoprotein VSP-3	similar to Chlamydomonas incerta hydroxyproline-rich glycoprotein VSP-3	3.22383	0.00529443		Early-up			Late-dwn	0	0	0	0	0	0	0	PTHR16631 PTHR16631:SF9	PTHR16631	PTHR16631:SF9	0	0	0	0
	Cre05.g234647	(1 of 1) K06950 - uncharacterized protein (K06950)		3.21448	0.0160656		Early-up			Late-dwn							0	PTHR33594 PTHR33594:SF1	PTHR33594	PTHR33594:SF1	0	0	K06950	0
	Cre01.g053550	unknown		3.20824	0.0048907		Early-up			Late-dwn	0	0	0	0	0	0	0	0	0	0	0	0	0	GO:0005488 GO:0005515
	Cre10.g419900	unknown		3.20783	0.00334337		Early-up			Late-dwn							0	0	0	0	0	0	0	0
	Cre01.g030750	unknown		3.20332	4.26903e-07		Early-up				0	0	0	0	0	0	0	0	0	0	0	0	0	0
HYDEF1	Cre06.g296750	Iron hydrogenase assembly protein	Iron hydrogenase assembly protein, contains domains homologous to prokaryotic HydE and HydF; radical SAM domain present in N-terminal region. [PMID: 15082711]	3.20219	0.0362267		Early-up			Late-dwn							PF01926 PF04055	PTHR22976 PTHR22976:SF28	PTHR22976	PTHR22976:SF28	0	0	0	GO:0003824 GO:0005525 GO:0051536
	Cre12.g544550	ATPK19,ATPK2,ATS6K2,S6K2		3.20188	0.00844416		Early-up										PF00069	PTHR24349	PTHR24349	PTHR24349	0	EC:2.7.11.1	0	GO:0004672 GO:0004674 GO:0005524 GO:0006468
	Cre04.g211700	(1 of 55) PF00651 - BTB/POZ domain (BTB)		3.20121	5.27016e-05		Early-up			Late-dwn	0	0	BTB/POZ domain (BTB)	0	Gene regulation	0	PF00651	PTHR26379	PTHR26379	PTHR26379	0	0	0	GO:0005515
	Cre03.g157900	null-allele mutant was isolated (PMID 29743196)	null-allele mutant was isolated (PMID 29743196)	3.20055	0.0174234		Early-up			Late-dwn							0	PTHR18937 PTHR18937:SF162	PTHR18937	PTHR18937:SF162	0	0	0	0
	Cre06.g280800	(1 of 1) K11291 - nuclear autoantigenic sperm protein (NASP)		3.19913	3.82924e-05		Early-up			Late-dwn	0	0	0	0	0	0	0	PTHR15081	PTHR15081	PTHR15081	0	0	K11291	0
CSR2	Cre04.g230732	Carbohydrate sulfotransferase-related 2		3.19874	0.0341739		Early-up			Late-dwn							PF00685	PTHR15723 PTHR15723:SF0	PTHR15723	PTHR15723:SF0	0	EC:2.8.2.33	K08106	GO:0008146
	Cre09.g410050	putative Cation-transporting ATPase	High homology to bacterial genes; related to Cation-transporting ATPase pma1	3.19771	0.0178125		Early-up										PF00122 PF00689 PF00690 PF13246	PTHR24093 PTHR24093:SF297	PTHR24093	PTHR24093:SF297	0	EC:3.6.3.8	0	GO:0000166 GO:0005524 GO:0006754 GO:0006812 GO:0015662 GO:0016020 GO:0016021 GO:0046872
	Cre12.g524050	unknown		3.1966	0.0234903		Early-up			Late-dwn	0	0	0	0	0	0	0	0	0	0	0	0	0	0
	Cre10.g452300	unknown		3.19196	0.000195981		Early-up			Late-dwn							PF05063	0	0	0	0	EC:2.1.1.62	0	GO:0006139 GO:0008168
	Cre02.g109200	unknown		3.18902	2.55781e-05		Early-up			Late-dwn	0	0	0	0	0	0	0	0	0	0	0	0	0	0
	Cre09.g396772	Similar to Gametolysin and Autolysin	null-allele mutant was isolated (PMID 29743196)	3.18736	2.75694e-05		Early-up			Late-dwn	0	0	0	0	0	0	PF05548	0	0	0	0	EC:3.4.24.38	0	GO:0005199 GO:0008237
	Cre02.g101650	unknown		3.18369	0.00687316		Early-up			Late-dwn	0	0	0	0	0	0	0	0	0	0	0	0	0	0
	Cre06.g282850	unknown		3.18052	0.00580679		Early-up			Late-dwn	0	0	0	0	0	0	0	0	0	0	0	0	0	0
ORC2	Cre03.g199400	Origin recognition complex subunit 2	Homologous to eukaryotic ORC2, DNA replication control protein	3.17798	0.000619843		Early-up			Late-dwn							PF04084	PTHR14052 PTHR14052:SF0	PTHR14052	PTHR14052:SF0	0	0	K02604	GO:0000808 GO:0005634 GO:0006260
	Cre06.g249050	(1 of 1) PTHR10641//PTHR10641:SF527 - MYB-LIKE DNA-BINDING PROTEIN MYB // SUBFAMILY NOT NAMED		3.17538	0.00809355		Early-up			Late-dwn							PF00249	PTHR10641 PTHR10641:SF527	PTHR10641	PTHR10641:SF527	0	0	0	GO:0003677 GO:0006355
MIND1	Cre12.g522950	Chloroplast septum site-determining protein	Putative chloroplast septum site-determining protein MinD. Chloroplast-encoded in other Chlorophyte algae.	3.17461	8.68357e-05		Early-up			Late-dwn	0	0	Chloroplast septum site-determining protein	0	cell division reg	0	PF10609	PTHR13696 PTHR13696:SF1	PTHR13696	PTHR13696:SF1	KOG3022	0	K03609	GO:0000918 GO:0006200 GO:0016887
	Cre06.g275400	(1 of 1) PTHR10331 - T COMPLEX PROTEIN 10		3.16233	0.00848597		Early-up			Late-dwn	0	0	0	0	0	0	PF07202	PTHR10331	PTHR10331	PTHR10331	0	0	0	0
	Cre16.g653450	unknown		3.16018	0.00849511		Early-up			Late-dwn	0	0	0	0	0	0	PF03114	0	0	0	0	0	0	GO:0005515 GO:0005737
	Cre02.g075000	(1 of 5) PTHR15907//PTHR15907:SF21 - FAMILY NOT NAMED // DUF614 FAMILY PROTEIN		3.15933	0.0389518		Early-up			Late-dwn	0	0	0	0	0	0	PF04749	PTHR15907 PTHR15907:SF21	PTHR15907	PTHR15907:SF21	0	0	0	0
	Cre14.g627411	unknown		3.14787	6.71247e-05		Early-up			Late-dwn	0	0	0	0	0	0	0	PTHR13146 PTHR13146:SF0	PTHR13146	PTHR13146:SF0	0	EC:3.4.19.12	0	GO:0008270
	Cre02.g143900	(1 of 11) 3.1.1.5 - Lysophospholipase / Phospholipase B		3.14233	0.0200369		Early-up				0	0	0	0	0	0	0	0	0	0	0	EC:3.1.1.5	0	0
PBGD2	Cre02.g113850	Porphobilinogen deaminase	Porphobilinogen deaminase, chloroplast precursor; Hydroxymethylbilane synthase; Pre-uroporphyrinogen synthase; PBGD; HMBS; HEM3; HEMC; Predicted chloroplast transit peptide 1-53 [PMID: 1986793; PMID: 8192681]	3.14225	8.7036e-06		Early-up			Late-dwn							PF01379	PTHR11557 PTHR11557:SF0	PTHR11557	PTHR11557:SF0	KOG2892	EC:2.5.1.61	K01749	GO:0004418 GO:0033014
	Cre12.g487800	unknown		3.14223	0.000235779		Early-up			Late-dwn							0	0	0	0	0	0	0	0
	Cre02.g119800	(1 of 1) PF00097//PF00498 - Zinc finger, C3HC4 type (RING finger) (zf-C3HC4) // FHA domain (FHA)		3.14089	7.25214e-06		Early-up			Late-dwn	0	0	0	0	0	0	PF00097 PF00498	0	0	0	0	0	0	GO:0005488 GO:0005515 GO:0008270 GO:0046872
	Cre08.g369100	unknown		3.13998	0.0385205		Early-up			Late-dwn	0	0	0	0	0	0	0	0	0	0	0	0	0	0
	Cre09.g388100	unknown		3.13721	0.000773894		Early-up			Late-dwn	0	0	0	0	0	0	0	0	0	0	0	0	0	0
	Cre01.g001000	unknown		3.13691	0.000354246		Early-up			Late-dwn	0	0	0	0	0	0	0	0	0	0	0	0	0	GO:0003824
	Cre09.g405350	unknown		3.13679	0.00897336		Early-up			Late-dwn	0	0	0	0	0	0	0	0	0	0	0	0	0	GO:0000160 GO:0004871
	Cre16.g694206	unknown		3.13318	0.00321224		Early-up			Late-dwn	0	0	0	0	0	0	0	PTHR31579 PTHR31579:SF1	PTHR31579	PTHR31579:SF1	0	0	0	0
	Cre05.g237150	unknown		3.12794	0.000151009		Early-up			Late-dwn	0	0	0	0	0	0	0	0	0	0	0	0	0	GO:0006457
CDT1	Cre03.g163300	DNA replication initiation factor, CDT1-like	Functions with CDC6 to activate replication origins	3.12581	7.4722e-06		Early-up			Late-dwn							PF08839	PTHR28637 PTHR28637:SF1	PTHR28637	PTHR28637:SF1	0	0	0	0
	Cre09.g387600	null-allele mutant was isolated (PMID 29743196)	null-allele mutant was isolated (PMID 29743196)	3.12362	0.0338922		Early-up			Late-dwn	0	0	0	0	0	0	0	0	0	0	KOG1850	0	0	0
	Cre08.g368250	unknown		3.12182	0.000175017		Early-up			Late-dwn	0	0	0	0	0	0	0	0	0	0	0	0	0	0
	Cre05.g233751	unknown		3.11458	0.000362271		Early-up										0	0	0	0	0	0	0	0
MCM6	Cre03.g178650	Minichromosome maintenance protein	Homology to MCM6 DNA replication protein; ts-lethal mutant block at S/M (PMID 29743196)	3.11413	0.000976074		Early-up			Late-dwn	0	0	0	0	0	0	PF00493 PF14551	PTHR11630 PTHR11630:SF43	PTHR11630	PTHR11630:SF43	0	EC:3.6.4.12	K02542	GO:0003677 GO:0003678 GO:0005524 GO:0005634 GO:0006260 GO:0006270 GO:0042555
	Cre16.g676000	unknown		3.11267	0.00101367		Early-up			Late-dwn	0	0	0	0	0	0	PF01753	PTHR12298	PTHR12298	PTHR12298	0	0	0	0
	Cre12.g540502	unknown		3.11216	0.0442199		Early-up			Late-dwn	0	0	0	0	0	0	0	0	0	0	0	0	0	0
RECQ4	Cre15.g634701	RecQ-class helicase	Most similar to RecQ4 class, implicated in replication initiation in animals. ts-lethal mutations block DNA replication (PMID 25336509)	3.10993	0.00092011		Early-up			Late-dwn							PF00098 PF00270	PTHR13710 PTHR13710:SF76	PTHR13710	PTHR13710:SF76	0	EC:3.6.4.12	K10730	GO:0003676 GO:0005524 GO:0006310 GO:0008026 GO:0008270
	Cre16.g672500	unknown		3.10117	0.00333611		Early-up			Late-dwn							PF07160	PTHR28573 PTHR28573:SF1	PTHR28573	PTHR28573:SF1	KOG4832	0	0	0
	Cre10.g464325	unknown		3.09959	0.0166169			Late-up									0	0	0	0	0	0	0	0
	Cre06.g257750	unknown		3.08261	0.0418823		Early-up			Late-dwn							0	0	0	0	0	0	0	0
	Cre01.g007811	(1 of 1) PF15383 - Transmembrane protein 237 (TMEM237)		3.07697	0.0477806		Early-up			Late-dwn	0	0	0	0	0	0	PF15383	0	0	0	0	0	0	0
	Cre17.g704100	unknown		3.07101	0.00398979		Early-up			Late-dwn	0	0	0	0	0	0	0	0	0	0	0	0	0	0
UNI3	Cre03.g187350	Delta tubulin	Delta tubulin (TUD)[gi:7441381]. Required for assembly of the basal body/centriole and localizes to the basal body	3.0647	2.44095e-06			Late-up			TUBULIN	TUBULIN DELTA CHAIN	microtubules	Flagllar strucure/cell division	Cell cycle/Motility	0	PF00091	PTHR11588 PTHR11588:SF4	PTHR11588	PTHR11588:SF4	KOG1374	0	K10390	GO:0003924 GO:0005198 GO:0005200 GO:0005525 GO:0005874 GO:0007017 GO:0007018 GO:0043234 GO:0051258
	Cre12.g526650	ATMAP4K ALPHA1		3.06332	0.0104834		Early-up			Late-dwn	0	0	Protein kinase superfamily protein	0	Sigalling.regulation	0	PF00069	PTHR24347	PTHR24347	PTHR24347	KOG0192 KOG0198 KOG0581	EC:2.7.10.2	0	GO:0004672 GO:0004713 GO:0005524 GO:0006468
	Cre17.g744247	unknown		3.06048	0.0257022		Early-up			Late-dwn							PF07034	0	0	0	0	0	0	GO:0003677 GO:0005664 GO:0006260
PIMT1	Cre03.g195350	Protein-L-isoaspartate O-methyltransferase	Hypothetical conserved protein similar to Protein-L-isoaspartate(D-aspartate) O-methyltransferase proteins. One of two proteins with predicted Asp-Methyltransferase activity (see PIMT2).	3.05576	0.0135274		Early-up			Late-dwn							PF01135	PTHR11579	PTHR11579	PTHR11579	0	EC:2.1.1.77	K00573	GO:0004719 GO:0006464
	Cre13.g565600	unknown		3.0551	0.000838252		Early-up			Late-dwn							PF00246	PTHR12756 PTHR12756:SF8	PTHR12756	PTHR12756:SF8	0	0	0	GO:0004181 GO:0006508 GO:0008270
	Cre03.g152350	unknown		3.05485	0.00143586		Early-up										0	0	0	0	0	0	0	0
	Cre02.g095099	(1 of 3) KOG0984 - Mitogen-activated protein kinase (MAPK) kinase MKK3/MKK6		3.05316	0.00178455		Early-up			Late-dwn							PF00069	PTHR24362	PTHR24362	PTHR24362	KOG0984	EC:2.7.11.22	0	GO:0004672 GO:0004674 GO:0005524 GO:0006468
ESP1	Cre01.g029200	Separase, cell cycle protease	Separase homolog; Protease that cleaves cohesin proteins to initiate anaphase. ts lethal mutations block with multiply replicated DNA in a single nucleus (PMID 25336509)	3.05165	0.00422784		Early-up			Late-dwn							PF03568	PTHR12792	PTHR12792	PTHR12792	0	EC:3.4.22.49	K02365	GO:0005634 GO:0006508 GO:0008233
BLD10	Cre10.g418250	Basal body protein	Basal body protein localized to the cartwheel structure at the proximal end. bld10 mutants have no basal bodies or flagella.	3.05015	0.00977198		Early-up			Late-dwn							0	PTHR13140	PTHR13140	PTHR13140	0	0	0	0
CGL127	Cre01.g032550	Conserved in the Green Lineage		3.04939	0.000416094		Early-up			Late-dwn							0	PTHR12663 PTHR12663:SF0	PTHR12663	PTHR12663:SF0	0	0	K11267	GO:0005488
	Cre06.g278274	unknown		3.04789	0.0115044		Early-up				0	0	0	0	0	0	0	0	0	0	0	0	0	0
	Cre10.g459550	unknown		3.03634	0.046606		Early-up			Late-dwn							PF07162	PTHR12968 PTHR12968:SF2	PTHR12968	PTHR12968:SF2	KOG4028	0	0	0
PTK7	Cre03.g158300	Putative tyrosine kinase	Putative tyrosine kinase identified through multi-level HMM library for kinase classification (PMID: 17557329)	3.03287	7.66786e-05		Early-up			Late-dwn							PF00069 PF07714	PTHR23257	PTHR23257	PTHR23257	KOG0192	EC:2.7.11.25	0	GO:0004672 GO:0004674 GO:0005524 GO:0006468
	Cre17.g730000	unknown		3.03132	0.0391436		Early-up										0	0	0	0	0	0	0	0
	Cre16.g681400	unknown		3.03047	1.14408e-07		Early-up			Late-dwn							0	0	0	0	0	0	0	0
PCN1	Cre12.g515850	Proliferating cell nuclear antigen homolog	Proliferating Cell Nuclear Antigen (PCNA) homolog	3.02895	2.46102e-06		Early-up			Late-dwn	0	0	Proliferating Cell Nuclear Antigen (PCNA) homolog	0	0	https://www.ncbi.nlm.nih.gov/pmc/articles/PMC3091797/	PF04139	PTHR11352	PTHR11352	PTHR11352	KOG1636	0	K04802	GO:0000077 GO:0003677 GO:0006275 GO:0030337 GO:0030896 GO:0043626
PHC15	Cre09.g396100	Pherophorin-chlamydomonas homolog 15	Pherophorin-C15 (PHC15) [PMID: 16367971]; belongs to the large pherophorin-family, a family of glycoproteins with a central hydroxyproline-rich (HR) domain.	3.02394	0.000507749		Early-up			Late-dwn	0	0	Pherophorin-chlamydomonas homolog 15	0	Stress-related	0	PF12499	0	0	0	0	0	0	0
	Cre02.g145950	unknown		3.02384	9.79169e-05		Early-up			Late-dwn	0	0	0	0	0	0	0	0	0	0	0	0	0	0
	Cre01.g035250	(1 of 1) PTHR21549:SF0 - COILED-COIL DOMAIN-CONTAINING PROTEIN 112		3.02363	0.0347953		Early-up			Late-dwn							0	PTHR21549 PTHR21549:SF0	PTHR21549	PTHR21549:SF0	0	0	0	0
CDKG1	Cre06.g271100	Cyclin dependent kinase	Chlamydomonas specific; SDSTIRE motif. Novel CDK subfamily	3.02352	3.78736e-05		Early-up			Late-dwn	0	0	Cyclin dependent kinase	0	cell division reg	0	PF00069	PTHR24056	PTHR24056	PTHR24056	KOG0594	EC:2.7.11.22 EC:2.7.11.23	K02206	GO:0004672 GO:0004713 GO:0005524 GO:0006468
	Cre03.g193900	High mobility group protein	histone-like transcription factor	3.02277	2.67719e-05		Early-up			Late-dwn	0	0	histone-like transcription factor	0	Gene regulation	0	PF00505 PF00808	PTHR10252 PTHR10252:SF25	PTHR10252	PTHR10252:SF25	0	0	K03004	GO:0003677 GO:0046982
CKS1	Cre03.g180350	Cyclin dependent kinase regulatory subunit	Cyclin dependent kinase regulatory subunit. Identified by Abe et al. 24 [PMID: 15459796] as NSG16, a gene expressed during nitrogen-starved gametogenesis; ts-lethal mutant block at S/M (PMID 29743196)	3.0221	5.58966e-05		Early-up			Late-dwn	0	0	Cyclin dependent kinase regulatory subunit. Identified by Abe et al. 24 [PMID: 15459796] as NSG16, a gene expressed during nitrogen-starved gametogenesis; ts-lethal mutant block at S/M (PMID 29743196)	0	N-lim	0	PF01111	PTHR23415	PTHR23415	PTHR23415	KOG3484	0	K02219	GO:0007049 GO:0016538
U74	Cre05.g238301	unknown		3.01904	6.76173e-05		Early-up			Late-dwn	0	0	0	0	0	0	0	0	0	0	0	0	0	0
MCM7	Cre10.g455850	Minichromosome maintenance protein	Homology to MCM7 DNA replication protein	3.01796	0.00849992		Early-up			Late-dwn	0	0	0	0	0	0	PF00493 PF14551	PTHR11630 PTHR11630:SF26	PTHR11630	PTHR11630:SF26	0	EC:3.6.4.12	K02210	GO:0000166 GO:0003677 GO:0003678 GO:0005524 GO:0005634 GO:0006260 GO:0006270 GO:0017111 GO:0042555
	Cre14.g610300	unknown		3.0155	0.00118611		Early-up			Late-dwn	0	0	0	0	0	0	0	0	0	0	0	EC:3.6.4.12	0	0
	Cre01.g022850	unknown		3.01264	0.00014129		Early-up			Late-dwn	0	0	0	0	0	0	0	0	0	0	0	0	0	0
SUM7	Cre17.g716301	Belongs to a cluster of 4 closely-related genes coding for fusion proteins between a Gibberellin 2-beta-dioxygenase domain and a C-terminal SUMO domain; does not contain the C-terminal GG motif, but GN; post-translational modification by SUMO modulates many important cellular processes	Belongs to a cluster of 4 closely-related genes coding for fusion proteins between a Gibberellin 2-beta-dioxygenase domain and a C-terminal SUMO domain; does not contain the C-terminal GG motif, but GN; post-translational modification by SUMO modulates many important cellular processes	3.01165	0.000107884		Early-up			Late-dwn	0	0	Belongs to a cluster of 4 closely-related genes coding for fusion proteins between a Gibberellin 2-beta-dioxygenase domain and a C-terminal SUMO domain; does not contain the C-terminal GG motif, but GN; post-translational modification by SUMO modulates many important cellular processes	0	Protein modification	0	PF03171 PF11976	PTHR10562	PTHR10562	PTHR10562	KOG1769	0	0	GO:0005515 GO:0016491 GO:0055114
HAV2	Cre13.g567700	Histone H2A variant	ChromoDB HTA344; not replication-linked, contains introns and polyA-tail	3.00956	0.0444463		Early-up			Late-dwn	0	0	ChromoDB HTA344; not replication-linked, contains introns and polyA-tail	0	gene reg	0	PF00125 PF16211	PTHR23430	PTHR23430	PTHR23430	KOG1757	0	K11251	GO:0000786 GO:0003677 GO:0005634 GO:0006334 GO:0046982
	Cre10.g450200	unknown		3.00322	0.000151807		Early-up			Late-dwn	0	0	0	0	0	0	0	0	0	0	0	0	0	0
	Cre04.g231908	unknown		3.0007	0.00903408		Early-up										0	0	0	0	0	0	0	0
	Cre12.g489650	unknown		2.99561	0.00295803		Early-up			Late-dwn	0	0	0	0	0	0	0	0	0	0	0	0	0	GO:0005576 GO:0006030 GO:0008061
	Cre11.g467587	unknown		2.99551	0.0229254		Early-up			Late-dwn	SERINE/THREONINE-PROTEIN KINASE SBK1	0	non-receptor serine/threonine protein kinase	Signalling/regulation	Regulatory changes	0	0	PTHR24359	PTHR24359	PTHR24359	0	0	0	0
	Cre06.g266000	Serine/threonine protein kinase		2.99297	0.0474913		Early-up			Late-dwn	0	0	0	0	0	0	PF00069	PTHR12291 PTHR12291:SF23	PTHR12291	PTHR12291:SF23	KOG0198 KOG0583	EC:2.7.11.17	0	GO:0004672 GO:0004674 GO:0005524 GO:0006468
	Cre16.g678650	unknown		2.98736	0.00127847		Early-up			Late-dwn	0	0	0	0	0	0	0	0	0	0	0	0	0	0
LCI34	Cre03.g191250	Low-CO2-inducible protein 34	Low-CO2 inducible gene revealed by cDNA array analyses; probably organelle-targetted; regulated by CCM1 [PMID: 15235119]	2.98182	0.00161821		Early-up						Photosynthesis	CCM	C-limitation		0	0	0	0	0	0	0	0
	Cre03.g212417	unknown		2.97682	4.35054e-05		Early-up			Late-dwn							0	PTHR33443 PTHR33443:SF2	PTHR33443	PTHR33443:SF2	0	0	0	0
	Cre02.g141746	(1 of 4) PF07647 - SAM domain (Sterile alpha motif) (SAM_2)		2.97434	0.00119131		Early-up			Late-dwn							PF07647	0	0	0	0	0	0	GO:0005515
	Cre03.g145687	DNA repair protein, XPGC/Rad2 homolog	ts-lethal mutant was isolated (PMID 29743196)	2.97281	0.000596718		Early-up			Late-dwn							PF00752 PF00867	PTHR11081 PTHR11081:SF9	PTHR11081	PTHR11081:SF9	KOG2519	EC:3.1.16.1	K04799	GO:0003677 GO:0003824 GO:0004518 GO:0006281
	Cre09.g401034	unknown		2.97274	0.000346852		Early-up			Late-dwn	0	0	0	0	0	0	0	PTHR12393 PTHR12393:SF6	PTHR12393	PTHR12393:SF6	0	0	0	0
	Cre07.g349750	unknown		2.97159	0.000253244		Early-up			Late-dwn	0	0	0	0	0	0	0	0	0	0	0	0	0	0
CDC20	Cre09.g399911	Activator and specificity subunit of anaphase promoting complex	CDC20 homolog. Activator and specificity subunit for anaphase promoting complex. Subunit 1 of Anaphase Promoting Complex. Cell cycle regulated E3 ubiquitin ligase. Related to fizzy/cdh1 proteins; ts-lethal mutant arrests with 2C DNA content and fails to initiate cleavage plane and complete mitosis (PMID 29743196)	2.97113	0.00158912		Early-up			Late-dwn							PF00400	PTHR19918 PTHR19918:SF8	PTHR19918	PTHR19918:SF8	KOG0305	0	K03363	GO:0005515
	Cre03.g170650	unknown		2.96979	0.0460227		Early-up			Late-dwn							0	0	0	0	0	0	0	GO:0005515
	Cre09.g396920	unknown		2.9665	0.00420522		Early-up			Late-dwn							0	0	0	0	0	0	0	0
U72	Cre02.g143650	unknown		2.96489	0.00192527		Early-up			Late-dwn	0	0	0	0	0	0	0	0	0	0	0	0	0	0
APC6	Cre13.g562950	Anaphase promoting complex subunit 6	Subunit 6 of Anaphase promoting complex. Cell cycle regulated E3 ubiquitin ligase. Homolog of CDC16.ts lethal mutations block before anaphase (PMID 25336509)	2.96295	0.0461127		Early-up			Late-dwn							PF12895 PF13414	PTHR12558 PTHR12558:SF9	PTHR12558	PTHR12558:SF9	KOG1173	0	K03353	GO:0005488 GO:0005515
	Cre01.g053800	unknown		2.9628	0.0137491		Early-up			Late-dwn	0	0	0	0	0	0	0	0	0	0	0	0	0	0
	Cre09.g392097	unknown		2.95903	0.00499929		Early-up			Late-dwn	0	0	0	0	0	0	0	0	0	0	0	0	0	0
RFA3	Cre16.g651000	Homologous to eukaryotic RPA 7 kDa subunit; RP-A; RF-A; Replication factor-A protein 1; Single-stranded DNA-binding protein; Chlamydomonas has at least two homologues of RPA7. Previously annotated as RPA7B	Homologous to eukaryotic RPA 7 kDa subunit; RP-A; RF-A; Replication factor-A protein 1; Single-stranded DNA-binding protein; Chlamydomonas has at least two homologues of RPA7. Previously annotated as RPA7B	2.95818	0.00989141		Early-up			Late-dwn	0	0	0	0	0	0	PF04057 PF08646 PF16900	PTHR23273 PTHR23273:SF4	PTHR23273	PTHR23273:SF4	0	0	K07466	GO:0003677 GO:0005634 GO:0006260 GO:0006281 GO:0006310
	Cre14.g619450	unknown		2.95598	0.000417604		Early-up			Late-dwn	0	0	0	0	0	0	0	0	0	0	0	0	0	0
	Cre06.g286200	(1 of 4) PTHR22911//PTHR22911:SF6 - ACYL-MALONYL CONDENSING ENZYME-RELATED // SOLUTE CARRIER FAMILY 35 MEMBER G1		2.94909	0.000629707		Early-up			Late-dwn							PF00892	PTHR22911 PTHR22911:SF6	PTHR22911	PTHR22911:SF6	0	0	0	GO:0016020 GO:0016021
	Cre16.g685613	unknown		2.94219	0.0306887		Early-up			Late-dwn							PF02689 PF05970	PTHR23274	PTHR23274	PTHR23274	KOG0987	EC:3.6.4.12	K15255	GO:0000723 GO:0003678 GO:0004386 GO:0005524 GO:0006281
	Cre16.g689001	unknown		2.94071	7.49833e-05		Early-up				0	0	0	0	0	0	0	0	0	0	0	0	0	GO:0005515
	Cre09.g402738	unknown		2.94068	0.00103435		Early-up										PF00211	PTHR11017 PTHR11017:SF145	PTHR11017	PTHR11017:SF145	0	EC:4.6.1.1	0	GO:0009190 GO:0016849 GO:0035556
	Cre09.g387578	Zinc-finger domain of monoamine-oxidase A repressor R1		2.9396	4.24159e-05		Early-up			Late-dwn							PF10497	PTHR31169 PTHR31169:SF6	PTHR31169	PTHR31169:SF6	0	0	0	0
	Cre13.g563650	unknown		2.93232	0.000459699		Early-up										0	0	0	0	0	0	0	0
	Cre02.g091200	(1 of 1) 1.13.11.5 - Homogentisate 1,2-dioxygenase / Homogentisicase		2.93103	0.0221231		Early-up										PF04209	PTHR11056	PTHR11056	PTHR11056	0	EC:1.13.11.5	K00451	GO:0004411 GO:0006559 GO:0006570 GO:0055114
DNJ13	Cre09.g389550	DnaJ-like protein	DnaJ-like protein; probably cytosolic, since homologs in Arabidopsis (Q9LH49 and Q9FL54) are predicted to be cytosolic; contains J-domain (pfam226) at N-terminus	2.92665	0.0148673		Early-up			Late-dwn							PF00226	PTHR24078 PTHR24078:SF267	PTHR24078	PTHR24078:SF267	KOG0719	0	K09529	GO:0003677 GO:0006457 GO:0031072 GO:0051082
	Cre01.g010300	unknown		2.92629	9.77806e-05		Early-up			Late-dwn							0	0	0	0	0	0	0	0
	Cre12.g536425	unknown		2.92464	0.0122149		Early-up			Late-dwn	0	0	0	0	0	0	0	0	0	0	0	0	0	0
	Cre12.g505300	unknown		2.92454	0.0112292		Early-up			Late-dwn	0	0	0	0	0	0	PF08317	PTHR16520	PTHR16520	PTHR16520	0	0	0	0
	Cre05.g231100	(1 of 2) PF00023//PF12796 - Ankyrin repeat (Ank) // Ankyrin repeats (3 copies) (Ank_2)		2.92356	0.0018053		Early-up			Late-dwn							PF00023 PF12796	PTHR24123	PTHR24123	PTHR24123	KOG4412	0	0	GO:0005515
	Cre17.g718400	unknown		2.92263	0.000979401		Early-up			Late-dwn							PF12937	0	0	0	0	0	0	GO:0005515
	Cre14.g632100	unknown		2.92098	0.000693671		Early-up			Late-dwn	0	0	0	0	0	0	PF07707	PTHR31579 PTHR31579:SF1	PTHR31579	PTHR31579:SF1	0	0	0	0
	Cre14.g616376	unknown		2.91941	0.00519757		Early-up			Late-dwn	0	0	0	0	0	0	0	0	0	0	0	0	0	0
	Cre10.g444950	unknown		2.91781	0.000219341		Early-up			Late-dwn	0	0	0	0	0	0	0	0	0	0	0	0	0	GO:0003723
	Cre17.g705150	DNA primases		2.91701	0.00620539		Early-up			Late-dwn							PF03121	PTHR31399 PTHR31399:SF0	PTHR31399	PTHR31399:SF0	0	0	0	GO:0003896 GO:0006260
TOP2	Cre01.g009250	DNA topoisomerase II	Similar to DNA topoisomerase II in Arabidopsis, TOP2 or AT3G23890. ts-lethal mutations block in S/M (PMID 25336509)	2.91412	0.0037649		Early-up			Late-dwn							PF00204 PF00521 PF01751 PF02518 PF16898	PTHR10169 PTHR10169:SF38	PTHR10169	PTHR10169:SF38	0	EC:5.99.1.3	K03164	GO:0003677 GO:0003918 GO:0005524 GO:0005694 GO:0006259 GO:0006265
	Cre17.g747847	WVD2		2.91351	0.00509832		Early-up			Late-dwn	0	0	0	0	0	0	0	PTHR14326	PTHR14326	PTHR14326	0	0	0	GO:0005819 GO:0005874 GO:0032147 GO:0060236
	Cre03.g201700	(1 of 1) PF15072 - Domain of unknown function (DUF4539) (DUF4539)		2.91323	0.00101699		Early-up			Late-dwn							PF15072	PTHR14523 PTHR14523:SF1	PTHR14523	PTHR14523:SF1	0	0	0	0
	Cre02.g105550	(1 of 3) PTHR30314 - CELL DIVISION PROTEIN FTSZ-RELATED		2.91296	0.0338922		Early-up			Late-dwn							0	PTHR30314	PTHR30314	PTHR30314	0	0	0	GO:0003924 GO:0042309 GO:0043234 GO:0050825 GO:0050826 GO:0051258
GOX8	Cre11.g467538	Glyoxal oxidase 8	The substrate of this oxidase is unsure, as the similarity is to both glyoxal oxidases and galactose oxidases, found in fungi, bacteria, animals and plants (both use the same Tyr radical / metal mechanism); the plant homologues are secreted, but the fate of the Chlamydomonas isoforms is uncertain; belongs to a family of 20 genes more related to each other than to their higher plant homologues, co…	2.90712	0.00157785		Early-up			Late-dwn	0	0	Glyoxal oxidase 8	0	Pathogen response	https://pubmed.ncbi.nlm.nih.gov/23090239/	PF07250 PF09118	PTHR32208 PTHR32208:SF21	PTHR32208	PTHR32208:SF21	0	0	0	0
VFL5	Cre07.g329550	Variable flagella protein 5	Protein with conserved tubulin site. Probe for VFL5 marker maps to the 3' end of this gene.	2.90625	0.00501163		Early-up			Late-dwn							0	0	0	0	0	0	0	0
	Cre11.g467600	unknown		2.90503	0.00091078		Early-up			Late-dwn							PF05548	0	0	0	0	EC:3.4.24.38	0	GO:0008237
FOR1	Cre03.g166700	Formin	Nucleates and catalyzes long chain actin filament formation from actin-profilin precursor complexes.	2.90401	0.0418823		Early-up			Late-dwn							PF02181	PTHR23213 PTHR23213:SF214	PTHR23213	PTHR23213:SF214	0	0	0	GO:0003779 GO:0016043 GO:0030036
	Cre16.g659800	unknown		2.90166	0.00438011		Early-up			Late-dwn							0	0	0	0	0	0	0	0
	Cre13.g604800	unknown		2.89674	0.0148673		Early-up			Late-dwn							0	0	0	0	0	0	0	0
	Cre10.g446600	ATMBD9,MBD9		2.89049	0.00246331		Early-up			Late-dwn							PF00078 PF00628 PF00665 PF09337	PTHR24559	PTHR24559	PTHR24559	0	EC:2.7.7.49 EC:2.7.7.7 EC:3.1.26.4	0	GO:0003676 GO:0003677 GO:0005515 GO:0008270 GO:0015074
	Cre06.g278250	(1 of 1) PTHR16219//PTHR16219:SF1 - FAMILY NOT NAMED // HAUS AUGMIN-LIKE COMPLEX SUBUNIT 4		2.88711	0.0159812		Early-up			Late-dwn	0	0	SF1 - FAMILY NOT NAMED // HAUS AUGMIN-LIKE COMPLEX SUBUNIT 4	0	0	0	PF14735	PTHR16219 PTHR16219:SF1	PTHR16219	PTHR16219:SF1	0	0	0	GO:0051225 GO:0070652
	Cre16.g681350	unknown		2.88469	0.00152076		Early-up			Late-dwn	0	0	0	0	0	0	0	0	0	0	0	0	0	0
	Cre08.g374000	unknown		2.88349	0.0319735		Early-up			Late-dwn							PF10444	0	0	0	0	0	0	0
	Cre02.g096950	(1 of 1) PF09444 - MRC1-like domain (MRC1)		2.8816	0.000253732		Early-up			Late-dwn							PF09444	0	0	0	0	0	0	0
	Cre10.g463550	AtAUR1,AUR1		2.87989	0.0221212		Early-up			Late-dwn							PF07714	PTHR24349	PTHR24349	PTHR24349	KOG0580 KOG0581 KOG0583	EC:2.7.11.1	0	GO:0004672 GO:0004713 GO:0005524 GO:0006468
	Cre09.g406150	null-allele passenger mutation was isolated (PMID 29743196)	null-allele passenger mutation was isolated (PMID 29743196)	2.87871	0.0125023		Early-up			Late-dwn							0	0	0	0	0	0	0	0
	Cre05.g233350	unknown		2.87787	4.12986e-05		Early-up			Late-dwn	0	0	0	0	0	0	0	0	0	0	0	0	0	0
	Cre14.g610200	unknown		2.87736	0.000212719		Early-up			Late-dwn	0	0	0	0	0	0	0	0	0	0	0	0	0	0
	Cre03.g158464	(1 of 1) PTHR13561:SF26 - F5A8.9 PROTEIN		2.87705	0.00158795		Early-up			Late-dwn							0	PTHR13561 PTHR13561:SF26	PTHR13561	PTHR13561:SF26	0	0	0	GO:0005622
MINE2	Cre03.g199450	Chloroplast division site determinant	putative MinE homolog, chloroplast division site-determinant	2.87203	0.00418253		Early-up			Late-dwn	0	0	0	0	0	0	0	0	0	0	0	0	0	0
FOX1	Cre09.g393150	Multicopper ferroxidase	(FLP1); iron-deficiency inducible; plasma membrane localized [PMID: 12481087]	2.86845	0.000357742		Early-up			Late-dwn	0	0	0	0	0	0	PF07731 PF07732	PTHR10127 PTHR10127:SF648	PTHR10127	PTHR10127:SF648	0	EC:1.16.3.1	K14735	GO:0005507 GO:0016491 GO:0055114
	Cre01.g029100	(1 of 1) K10733 - GINS complex subunit 2 (GINS2, PSF2)		2.868	0.00189044		Early-up			Late-dwn	0	0	0	0	0	0	PF05916	PTHR12772	PTHR12772	PTHR12772	KOG4071	0	K10733	GO:0005634 GO:0006260
	Cre06.g296400	(1 of 1) 1.3.8.4 - Isovaleryl-CoA dehydrogenase		2.86206	0.00340425			Late-up									PF02770 PF02771 PF08028	PTHR10909 PTHR10909:SF332	PTHR10909	PTHR10909:SF332	0	EC:1.3.8.4	K00253	GO:0003995 GO:0008152 GO:0016627 GO:0050660 GO:0055114
	Cre02.g095143	(1 of 39) PTHR12298 - PCDC2 PROGRAMMED CELL DEATH PROTEIN 2 -RELATED		2.86066	0.0426065		Early-up			Late-dwn	0	0	0	0	0	0	PF01753	PTHR12298	PTHR12298	PTHR12298	0	EC:3.4.19.12	0	GO:0008270
	Cre10.g424200	ATDPB2,CYL2,DPB2		2.85825	0.0059026		Early-up			Late-dwn							PF04042	PTHR12708 PTHR12708:SF0	PTHR12708	PTHR12708:SF0	KOG3818	EC:2.7.7.7	K02325	GO:0003677 GO:0003887 GO:0006260
SMC5B	Cre10.g440200	Structural Maintenance of Chromosomes protein	Subunit of the condensin complex, which reorganizes chromosomes during cell division; coiled-coil protein of the SMC family involved in chromosome condensation and segregation. This is one of two SMC5 genes near each other on scaffold 10.	2.8555	0.0412485		Early-up			Late-dwn							PF02463	PTHR19306 PTHR19306:SF1	PTHR19306	PTHR19306:SF1	KOG0979	0	0	GO:0000724 GO:0006281 GO:0030915
	Cre17.g732566	unknown		2.85333	0.00103668		Early-up			Late-dwn							0	0	0	0	0	0	0	0
	Cre09.g401552	UBP16		2.85289	0.0171445		Early-up			Late-dwn							PF01753	PTHR32523 PTHR32523:SF8	PTHR32523	PTHR32523:SF8	0	EC:3.4.19.12	0	GO:0008270
	Cre11.g467641	unknown		2.85137	0.000213854		Early-up			Late-dwn	0	0	0	0	0	0	0	PTHR34799 PTHR34799:SF2	PTHR34799	PTHR34799:SF2	0	0	0	0
	Cre16.g648400	unknown		2.8494	0.00521903		Early-up			Late-dwn	0	0	0	0	0	0	0	0	0	0	0	0	0	0
CTF18	Cre16.g686950	CTF18-related; an RFC complex required for sister chromatid cohesion contains the RFC1-like Ctf18 subunit.	CTF18-related; an RFC complex required for sister chromatid cohesion contains the RFC1-like Ctf18 subunit.	2.84685	0.00499776		Early-up			Late-dwn							PF00004	PTHR23389 PTHR23389:SF3	PTHR23389	PTHR23389:SF3	0	0	K11269	GO:0000166 GO:0005524 GO:0017111
VFL1	Cre08.g372900	Variable flagella protein 1	Mutations alter number and position of basal bodies. Protein localizes to basal bodies and probasal bodies.	2.84555	0.000843145		Early-up			Late-dwn							PF13855	PTHR24365	PTHR24365	PTHR24365	KOG0617	0	0	GO:0005515
	Cre09.g395050	unknown		2.8455	0.0133999		Early-up			Late-dwn							0	PTHR31342	PTHR31342	PTHR31342	0	0	0	0
	Cre02.g077250	Endonuclease/Exonuclease/phosphatase family protein		2.8412	0.00620705		Early-up			Late-dwn							PF03372	0	0	0	0	0	0	0
PSO2	Cre01.g052950	DNA damage checkpoint protein		2.83667	0.0023754		Early-up			Late-dwn							0	PTHR23240 PTHR23240:SF6	PTHR23240	PTHR23240:SF6	0	EC:6.5.1.1	0	0
	Cre06.g299550	unknown		2.83661	5.87465e-05		Early-up			Late-dwn							0	0	0	0	0	0	0	GO:0004420 GO:0055114
POLA1	Cre04.g214350	DNA polymerase alpha, catalytic subunit	Homologous to eukaryotic DNA polymerase alpha catalytic subunit; Replication polymerase. Class B polymerase. ts-lethal mutants block in S/M (PMID 25336509)	2.83179	0.0158593		Early-up			Late-dwn							PF00136 PF03104 PF08996 PF12254	PTHR10322 PTHR10322:SF21	PTHR10322	PTHR10322:SF21	0	EC:2.7.7.7	K02320	GO:0000166 GO:0001882 GO:0003676 GO:0003677 GO:0003887 GO:0006139 GO:0006260 GO:0008408
PHC57	Cre09.g409901	Pherophorin-chlamydomonas homolog 57		2.83001	0.000823238		Early-up			Late-dwn	0	0	0	0	0	0	PF12499	0	0	0	0	0	0	GO:0005199
	Cre10.g449138	unknown		2.82418	0.000562262		Early-up			Late-dwn	0	0	0	0	0	0	0	0	0	0	0	0	0	0
	Cre07.g356980	unknown		2.81955	0.0365791		Early-up			Late-dwn							0	0	0	0	0	0	0	GO:0042309 GO:0050825 GO:0050826
MOT11	Cre02.g117350	Tubulin tyrosine ligase	identified by comparative genomics as being present only in organisms having motile (MOT) cilia	2.81919	0.000350016		Early-up			Late-dwn							PF03133	PTHR12241 PTHR12241:SF31	PTHR12241	PTHR12241:SF31	KOG2157	EC:1.2.1.24	K16599	GO:0004835 GO:0005524 GO:0006464 GO:0018095
	Cre17.g721200	unknown		2.81894	0.0229254		Early-up			Late-dwn	0	0	0	0	0	0	0	0	0	0	0	0	0	0
	Cre12.g489350	unknown		2.81786	0.0197787		Early-up			Late-dwn	0	0	0	0	0	0	0	0	0	0	0	0	0	GO:0042309 GO:0050825 GO:0050826
	Cre03.g173750	unknown		2.81371	0.00262412		Early-up			Late-dwn	0	0	0	0	0	0	0	PTHR32093	PTHR32093	PTHR32093	0	0	0	GO:0005199
MAD2	Cre08.g380400	Mitotic spindle assembly checkpoint protein	Similar to MAD2 mitotic spindle assembly checkpoint protein	2.81192	0.00212746		Early-up			Late-dwn							PF02301	PTHR11842 PTHR11842:SF11	PTHR11842	PTHR11842:SF11	KOG3285	0	K02537	GO:0007067 GO:0007094
	Cre03.g180050	(1 of 2) PTHR10253 - POLYCOMB PROTEIN		2.80841	0.0351682		Early-up			Late-dwn							0	PTHR10253	PTHR10253	PTHR10253	KOG1034	0	0	GO:0005515
	Cre02.g095043	unknown		2.80832	0.0465944		Early-up										0	0	0	0	0	0	0	0
RIR1	Cre12.g492950	Ribonucleoside-diphosphate reductase R1 subunit	Ribonucleotide reductase (RNR), large subunit, class I; (NSG5) [PMID: 15459796]. Acclimation to changing CO2 concentrations and light intensities was studied by Yamano et al. 28 [PMID: 18322145]. Identified by Abe et al. 24 [PMID: 15459796] as NSG5.ts-lethal mutations block DNA replication (PMID 25336509)	2.80241	0.0025177		Early-up			Late-dwn	0	0	0	0	0	0	PF00317 PF02867 PF03477	PTHR11573 PTHR11573:SF16	PTHR11573	PTHR11573:SF16	0	EC:1.17.4.1	K10807	GO:0004748 GO:0005524 GO:0005971 GO:0006260 GO:0055114
	Cre01.g005813	unknown		2.80082	0.027488		Early-up										0	0	0	0	0	0	0	0
	Cre07.g323300	unknown		2.80073	0.000773275		Early-up			Late-dwn	0	0	0	0	0	0	0	0	0	0	0	0	0	GO:0005488
	Cre01.g055436	(1 of 1) PF05458 - Cd27 binding protein (Siva) (Siva)		2.79087	0.000742435		Early-up			Late-dwn							PF05458	0	0	0	0	0	0	0
	Cre17.g727850	unknown		2.79044	0.00259854		Early-up			Late-dwn	0	0	0	0	0	0	0	0	0	0	0	0	0	GO:0005515
	Cre01.g020000	unknown		2.78939	0.0230458		Early-up			Late-dwn	0	0	0	0	0	0	0	0	0	0	0	0	0	0
	Cre13.g603800	unknown		2.78363	0.0244663		Early-up				0	0	0	0	0	0	0	PTHR12393 PTHR12393:SF6	PTHR12393	PTHR12393:SF6	0	0	0	0
	Cre11.g482700	unknown		2.78021	4.14873e-05		Early-up			Late-dwn	0	0	0	0	0	0	PF09011	0	0	0	0	0	0	GO:0003677
	Cre01.g008550	(1 of 2) PTHR24058:SF23 - SERINE/THREONINE KINASE-RELATED		2.77883	0.00179144		Early-up			Late-dwn	0	0	0	0	0	0	PF07714	PTHR24058 PTHR24058:SF23	PTHR24058	PTHR24058:SF23	KOG0667	EC:2.7.12.1	0	GO:0004672 GO:0004713 GO:0005524 GO:0006468
	Cre02.g095144	unknown		2.77868	2.21908e-05		Early-up			Late-dwn	0	0	0	0	0	0	0	0	0	0	0	0	0	0
	Cre12.g545750	null-allele mutant was isolated (PMID 29743196)	null-allele mutant was isolated (PMID 29743196)	2.77743	0.000861326		Early-up			Late-dwn	0	0	0	0	0	0	PF00069	PTHR24347	PTHR24347	PTHR24347	KOG0198 KOG0581	EC:2.7.11.17	0	GO:0004672 GO:0004674 GO:0005524 GO:0006468
	Cre13.g592350	unknown		2.77447	0.0159327		Early-up			Late-dwn							0	0	0	0	0	0	0	0
	Cre10.g457297	null-allele mutant was isolated (PMID 29743196)	null-allele mutant was isolated (PMID 29743196)	2.77017	0.0457294		Early-up				0	0	0	0	0	0	0	PTHR12393 PTHR12393:SF6	PTHR12393	PTHR12393:SF6	0	0	0	0
	Cre03.g184500	(1 of 2) PTHR33925//PTHR33925:SF3 - FAMILY NOT NAMED // PROTEIN ACCUMULATION AND REPLICATION OF CHLOROPLASTS 6, CHLOROPLASTIC		2.77002	0.0147688		Early-up			Late-dwn	0	0	0	0	0	0	PF13355	PTHR33925 PTHR33925:SF3	PTHR33925	PTHR33925:SF3	0	0	0	GO:0005515
	Cre15.g640204	unknown		2.7693	0.0147609		Early-up			Late-dwn	0	0	0	0	0	0	0	PTHR23151 PTHR23151:SF69	PTHR23151	PTHR23151:SF69	0	0	0	0
	Cre09.g392105	unknown		2.76895	0.00111497		Early-up										0	0	0	0	0	0	0	0
	Cre06.g290900	(1 of 1) PTHR12509//PTHR12509:SF9 - SPERMATOGENESIS-ASSOCIATED 4-RELATED // SUBFAMILY NOT NAMED		2.76364	0.00564709		Early-up			Late-dwn	0	0	0	0	0	0	PF06294	PTHR12509 PTHR12509:SF9	PTHR12509	PTHR12509:SF9	0	0	0	0
PHC1	Cre17.g717900	pherophorin-C1 (PHC1) [PMID: 16367971; belongs to the large pherophorin-family, a family of glycoproteins with a central hydroxyproline-rich (HR) domain	pherophorin-C1 (PHC1) [PMID: 16367971; belongs to the large pherophorin-family, a family of glycoproteins with a central hydroxyproline-rich (HR) domain	2.76079	0.00169362		Early-up			Late-dwn	0	0	0	0	0	0	PF12499	0	0	0	0	0	0	0
	Cre02.g107200	unknown		2.75831	0.023964		Early-up										0	0	0	0	0	0	0	0
NSG13	Cre07.g328800	Protein expressed during nitrogen-starved gametogenesis	predicted to contain 3 transmembrane helices and 4 Armadillo repeats; expressed exclusively during gametogenesis, at a late stage (PMID: 15459796)	2.75766	0.000618688			Late-up									PF00514	PTHR23315	PTHR23315	PTHR23315	0	0	0	GO:0005488 GO:0005515
RSEP1	Cre17.g730100	Intramembrane metalloprotease related to site-2 protease; contains M5 domain, with HExxH motif embedded in transmembrane helix; homologous to bacterial RseP/YaeL/PsoIVFB involved in transmembrane signaling; could be organelle-targeted	Intramembrane metalloprotease related to site-2 protease; contains M5 domain, with HExxH motif embedded in transmembrane helix; homologous to bacterial RseP/YaeL/PsoIVFB involved in transmembrane signaling; could be organelle-targeted	2.75604	0.000166803		Early-up										PF02163	PTHR22939 PTHR22939:SF66	PTHR22939	PTHR22939:SF66	0	EC:3.4.24.85	0	GO:0004222 GO:0005515 GO:0006508
GCP3	Cre11.g467745	Gamma tubulin interacting protein	Putative gamma tubulin ring complex protein 3 SPC97/DGRIP91; ts-lethal mutant block at S/M (PMID 29743196)	2.75541	0.0443009		Early-up			Late-dwn							PF04130	PTHR19302 PTHR19302:SF14	PTHR19302	PTHR19302:SF14	KOG2001	0	K16570	GO:0000226 GO:0000922 GO:0005815 GO:0005856 GO:0007020
	Cre01.g047300	unknown		2.75489	0.0165738		Early-up			Late-dwn							0	0	0	0	0	0	0	0
	Cre17.g697500	unknown		2.754	0.0350454		Early-up			Late-dwn							PF05517 PF13499	PTHR12932 PTHR12932:SF9	PTHR12932	PTHR12932:SF9	KOG0027 KOG4070	0	0	GO:0005509
PRL4	Cre06.g278166	Predicted extracellular protein	CAP (Cysteine-rich secretory proteins, Antigen 5, and Pathogenesis-related 1 protein) superfamily protein	2.74953	0.0172108		Early-up			Late-dwn							PF00188	PTHR10334 PTHR10334:SF165	PTHR10334	PTHR10334:SF165	0	0	0	0
	Cre05.g230650	unknown		2.74839	5.18779e-05		Early-up										0	0	0	0	0	0	0	0
XPD4	Cre07.g322300	RAD3/XP-D family DNA-binding helicase	May contain additional coding sequence in intronic N-island PMID: 27175017	2.74579	6.71247e-05		Early-up			Late-dwn							PF06733 PF13307	PTHR11472 PTHR11472:SF41	PTHR11472	PTHR11472:SF41	KOG1133	EC:3.6.4.13	K11273	GO:0003676 GO:0003677 GO:0004003 GO:0005524 GO:0006139 GO:0008026 GO:0016817 GO:0016818 GO:0042309 GO:0050825 GO:0050826
DMC5	Cre10.g461750	Putative DNA methylase	Putative DNMT1-type cytosine-C5 specific DNA methylase; protein contains both a methylase domain and a bromo adjacent homology (BAH) domain. ChromoDB DMT341	2.74364	0.00704931		Early-up			Late-dwn							PF00145 PF12047	PTHR10629 PTHR10629:SF11	PTHR10629	PTHR10629:SF11	0	EC:2.1.1.37	K00558	GO:0003677 GO:0006306 GO:0008168
	Cre13.g578400	unknown		2.74362	0.000936487		Early-up			Late-dwn	0	0	0	0	0	0	0	PTHR16128 PTHR16128:SF5	PTHR16128	PTHR16128:SF5	0	0	0	0
PHC74	Cre12.g551977	Pherophorin-chlamydomonas homolog 74		2.74221	0.00500805		Early-up			Late-dwn							PF12499	0	0	0	0	EC:2.7.11.1	0	0
	Cre12.g539900	Thiamin diphosphate-binding fold (THDP-binding) superfamily protein		2.74067	0.0376979		Early-up			Late-dwn	0	0	0	0	0	0	PF00676	PTHR11516 PTHR11516:SF1	PTHR11516	PTHR11516:SF1	KOG1182	EC:1.2.4.4	K00166	GO:0008152 GO:0016624
	Cre08.g360450	unknown		2.74005	0.000118679		Early-up										PF00211	PTHR11017 PTHR11017:SF145	PTHR11017	PTHR11017:SF145	0	EC:4.6.1.1	0	GO:0009190 GO:0016849 GO:0035556
CPL12	Cre10.g466500	glyoxylase family protein	Glyoxylase family protein - has a strong match with lactoylglutathione lyase of Arabidopsis	2.73979	0.025769		Early-up			Late-dwn							PF12681	PTHR21366 PTHR21366:SF4	PTHR21366	PTHR21366:SF4	KOG2944	0	K08234	0
	Cre08.g365550	unknown		2.73672	0.044782		Early-up			Late-dwn							0	0	0	0	0	0	0	0
	Cre14.g616800	unknown		2.73637	0.00649595		Early-up			Late-dwn							PF13815	0	0	0	0	0	0	0
	Cre02.g112150	(1 of 2) KOG3774 - Uncharacterized conserved protein Lama		2.73493	0.000293679		Early-up			Late-dwn	0	0	0	0	0	0	PF04916	PTHR12370	PTHR12370	PTHR12370	KOG3774	EC:3.1.1.5	0	0
CALS2	Cre03.g185000	Callose synthase 2	1,3-beta-D-glucan synthase and glycosyl transferase of GT48 family	2.72821	0.00126331		Early-up			Late-dwn							PF02364	PTHR12741 PTHR12741:SF7	PTHR12741	PTHR12741:SF7	0	EC:2.4.1.34	K11000	GO:0000148 GO:0003843 GO:0006075 GO:0016020
	Cre14.g618250	unknown		2.72732	0.0110571		Early-up			Late-dwn							0	0	0	0	0	0	0	0
	Cre17.g736437	unknown		2.7266	0.000890004		Early-up			Late-dwn							0	0	0	0	0	0	0	GO:0005199
	Cre07.g332400	unknown		2.72549	0.000150281		Early-up			Late-dwn	0	0	0	0	0	0	0	0	0	0	0	0	0	0
PHC23	Cre17.g705500	unknown		2.72506	0.0111236		Early-up			Late-dwn	0	0	0	0	0	0	PF12499	0	0	0	0	0	0	0
LCI9	Cre09.g394473	Low-CO2-inducible protein	Low-CO2 inducible protein, containing starch-binding domain of CBM_20 (pfam00686) found in glycoside hydrolases. Because Chlamydomonas cells develop pyrenoids under low-CO2 conditions, which are surrounded by a typical starch sheath, Lci9 may function in	2.72187	0.0132921			Late-up									PF00686	PTHR15048 PTHR15048:SF0	PTHR15048	PTHR15048:SF0	0	EC:3.2.1.3	0	GO:0003824 GO:0005975 GO:0030246 GO:2001070
PDE25	Cre02.g141786	3',5'-cyclic-nucleotide phosphodiesterase	Calmodulin dependent PDE1B1 protein from Homo Sapiens is closest relative	2.71999	0.00327171		Early-up			Late-dwn							PF00233	PTHR11347	PTHR11347	PTHR11347	0	EC:3.1.4.53	0	GO:0003824 GO:0004114 GO:0007165 GO:0008081
CPLD13	Cre12.g498700	Conserved in the Plant Lineage and Diatoms		2.71941	0.0239103		Early-up			Late-dwn							0	PTHR36397	PTHR36397	PTHR36397	0	0	0	0
	Cre12.g525750	null-allele mutant was isolated (PMID 29743196)	null-allele mutant was isolated (PMID 29743196)	2.71773	0.00824571		Early-up			Late-dwn							PF00069	PTHR24347	PTHR24347	PTHR24347	KOG0198 KOG0581	EC:2.7.10.2	0	GO:0004672 GO:0004713 GO:0005524 GO:0006468
	Cre06.g293000	Probable large subunit of DNA primase.	ts-lethal mutations block in S/M (PMID 25336509)	2.71238	0.00278379		Early-up			Late-dwn							PF04104	PTHR10537 PTHR10537:SF3	PTHR10537	PTHR10537:SF3	KOG2267	0	K02685	GO:0003896 GO:0006269 GO:0016779 GO:0042309 GO:0050825 GO:0050826
HSP22D	Cre01.g020575	Heat shock protein 22D	small heat shock protein with C-terminal domain containing partial homology with alpha-crystallin domain; N-terminus by TargetP weakly predicted to be chloroplast transit peptide; PMID: 16143837	2.71215	0.0212252		Early-up			Late-dwn	0	0	small heat shock protein with C-terminal domain containing partial homology with alpha-crystallin domain; N-terminus by TargetP weakly predicted to be chloroplast transit peptide; PMID: 16143837	0	Stress-related	0	0	PTHR11527 PTHR11527:SF128	PTHR11527	PTHR11527:SF128	0	0	0	0
	Cre07.g314700	(1 of 1) PTHR21818//PTHR21818:SF0 - BC025462 PROTEIN // FANCONI ANEMIA GROUP I PROTEIN		2.70375	0.000926873		Early-up			Late-dwn							PF14675 PF14676 PF14678 PF14680	PTHR21818 PTHR21818:SF0	PTHR21818	PTHR21818:SF0	0	0	0	GO:0006281
	Cre08.g359800	unknown		2.70103	0.00602716		Early-up			Late-dwn							0	0	0	0	0	0	0	0
CGL16	Cre07.g342800	Conserved in the Green Lineage		2.70016	0.00333611		Early-up			Late-dwn							PF07063	PTHR31136	PTHR31136	PTHR31136	0	0	0	0
MCM10	Cre07.g351400	Minichromosome maintenance protein		2.69732	0.00330087		Early-up			Late-dwn							PF09329 PF09332	PTHR13454	PTHR13454	PTHR13454	0	0	0	GO:0005634 GO:0006260
PHC22	Cre17.g696700	pherophorin-C22 (PHC22) [PMID: 16367971]; belongs to the large pherophorin-family, a family of glycoproteins with a central hydroxyproline-rich (HR) domain.	pherophorin-C22 (PHC22) [PMID: 16367971]; belongs to the large pherophorin-family, a family of glycoproteins with a central hydroxyproline-rich (HR) domain.	2.69475	0.0014311		Early-up			Late-dwn	0	0	pherophorin-C22	Haploid-to-Diploid Transition of Chlamydomonas	N-lim	https://academic.oup.com/plphys/article/175/1/314/6116871	PF12499	0	0	0	0	0	0	0
	Cre03.g181450	(1 of 1) K19382 - tectonic-1/3 (TCTN1_3)		2.69453	0.0173753		Early-up			Late-dwn	0	0	0	0	0	0	PF07773	PTHR14611 PTHR14611:SF0	PTHR14611	PTHR14611:SF0	0	0	K19382	0
	Cre02.g095096	unknown		2.69392	0.00846001		Early-up			Late-dwn							0	0	0	0	0	0	0	0
	Cre02.g089650	unknown		2.69214	0.00134604		Early-up			Late-dwn	0	0	0	0	0	0	0	0	0	0	0	0	0	0
	Cre03.g186900	(1 of 1) K12456 - anaphase-promoting complex subunit 13 (APC13)		2.69172	0.00441215		Early-up			Late-dwn	0	0	anaphase-promoting complex subunit 13 (APC13)	0	cell division reg	0	PF05839	PTHR28672 PTHR28672:SF1	PTHR28672	PTHR28672:SF1	0	0	K12456	0
	Cre14.g629880	unknown		2.69163	2.8433e-05		Early-up			Late-dwn							PF12937	0	0	0	0	0	0	GO:0005515 GO:0042309 GO:0050825 GO:0050826
	Cre03.g158550	SNF2-related DNA/RNA helicase	SNF2-related helicase with Chromo DNA-binding domain. ChromDB CHR343	2.69044	0.0318582		Early-up			Late-dwn							PF00176 PF00271 PF00385	PTHR10799 PTHR10799:SF558	PTHR10799	PTHR10799:SF558	KOG0383	EC:3.6.4.12	K14437	GO:0003676 GO:0003677 GO:0004003 GO:0004386 GO:0005524 GO:0005634 GO:0006281 GO:0006338
	Cre15.g640502	unknown		2.68801	0.0026771			Late-up									0	0	0	0	0	0	0	0
	Cre13.g570450	unknown		2.68795	0.00450089		Early-up			Late-dwn	0	0	0	0	0	0	0	0	0	0	0	0	0	0
CYCAB1	Cre10.g466200	A/B-type cyclin	Related to A/B cyclins. Appears to be Volvocalean specific subclade of A and B type cyclins.	2.68712	0.00767648		Early-up			Late-dwn							PF00134 PF02984	PTHR10177 PTHR10177:SF203	PTHR10177	PTHR10177:SF203	0	0	K06627	GO:0005634
	Cre17.g715900	THY-2		2.6829	0.0129395		Early-up			Late-dwn	0	0	0	0	0	0	PF00186 PF00303	PTHR11548 PTHR11548:SF2	PTHR11548	PTHR11548:SF2	0	EC:1.5.1.3 EC:2.1.1.45	K13998	GO:0004146 GO:0004799 GO:0006231 GO:0006545 GO:0009165 GO:0050661 GO:0055114
RFA2	Cre02.g100000	Replication protein A, 30 kDa subunit	Replication protein A 30 kDa DNA-binding subunit; homologous to eukaryotic RPA 30 kDa subunit; RP-A; RF-A; Replication factor-A protein 2. ts-lethal mutant was isolated (PMID 29743196)	2.6823	0.00241827		Early-up			Late-dwn							PF01336 PF08784	PTHR13989 PTHR13989:SF16	PTHR13989	PTHR13989:SF16	KOG3108	0	K10739	GO:0003676 GO:0003677 GO:0005634 GO:0006260 GO:0006281 GO:0006310
	Cre01.g002150	unknown		2.67906	0.000638759		Early-up			Late-dwn	0	0	0	0	0	0	0	0	0	0	0	0	0	0
RFC5	Cre12.g527300	DNA replication factor C complex subunit 5	Homologous to eukaryotic RFC5 (DNA replication factor C complex subunit 5); accessory protein of DNA polymerase	2.67703	0.000157731		Early-up			Late-dwn							PF00004 PF08542	PTHR11669 PTHR11669:SF9	PTHR11669	PTHR11669:SF9	KOG0990	0	K10756	GO:0000166 GO:0003677 GO:0005524 GO:0006260 GO:0017111
	Cre04.g225150	(1 of 55) PTHR32523//PTHR32523:SF8 - FAMILY NOT NAMED // PHYTOL KINASE 1, CHLOROPLASTIC		2.67653	9.78879e-05		Early-up			Late-dwn	0	0	PHYTOL KINASE 1, CHLOROPLASTIC	0	light-stress	https://www.uniprot.org/uniprot/Q9LZ76	PF01753	PTHR32523 PTHR32523:SF8	PTHR32523	PTHR32523:SF8	0	0	0	GO:0008270
	Cre10.g445800	unknown		2.67481	0.00461889		Early-up			Late-dwn							0	0	0	0	0	EC:2.7.11.1	0	0
	Cre01.g044750	unknown		2.67038	0.0248203		Early-up			Late-dwn							0	0	0	0	0	0	0	0
UBC3	Cre03.g167000	E2 Ubiquitin conjugating enzyme		2.66724	0.0469528		Early-up			Late-dwn							PF00179	PTHR24067 PTHR24067:SF51	PTHR24067	PTHR24067:SF51	KOG0424	EC:6.3.2.19	K10577	GO:0016881 GO:0019789
	Cre15.g641150	unknown		2.66709	0.0168126		Early-up			Late-dwn							PF00530	PTHR19862 PTHR19862:SF14	PTHR19862	PTHR19862:SF14	0	0	0	GO:0005044 GO:0016020
	Cre16.g674850	unknown		2.66704	0.000774034		Early-up			Late-dwn							0	PTHR14625 PTHR14625:SF3	PTHR14625	PTHR14625:SF3	0	0	0	GO:0005622
	Cre01.g022000	Putative Spastin homolog	AAA-type ATPase protein involved in microtubule-severing	2.66089	0.0306208		Early-up			Late-dwn							PF00004	PTHR23074 PTHR23074:SF17	PTHR23074	PTHR23074:SF17	KOG0740	EC:3.6.4.3	0	GO:0000166 GO:0005524 GO:0017111
PLAP1	Cre01.g039550	Plastid lipid associated protein	PAP-fibrillin family protein	2.65797	0.000955869		Early-up			Late-dwn							PF04755	PTHR31906 PTHR31906:SF6	PTHR31906	PTHR31906:SF6	0	0	0	GO:0005515
PUS15	Cre10.g462600	RNA pseudouridine synthase	linked to PUS16	2.65793	0.040629		Early-up										PF00849	0	0	0	0	EC:5.4.99.28 EC:5.4.99.29	0	GO:0001522 GO:0003723 GO:0009451 GO:0009982
	Cre13.g565150	NEDD1		2.6553	0.0176539		Early-up			Late-dwn							0	PTHR34365 PTHR34365:SF2	PTHR34365	PTHR34365:SF2	0	0	0	GO:0005515
	Cre13.g585550	Putative haloperoxidase	contains a PAP2/haloperoxidase domain found in vanadium chloroperoxidases and related to phosphoesterases; closely related to upstream divergent HAP1 gene, and to more distantly linked HAP3 and HAP4	2.65134	0.0195068		Early-up			Late-dwn							0	PTHR34599 PTHR34599:SF1	PTHR34599	PTHR34599:SF1	0	0	0	GO:0004601 GO:0055114
	Cre03.g181200	(1 of 1) K01969 - 3-methylcrotonyl-CoA carboxylase beta subunit (E6.4.1.4B)		2.6477	0.00903311		Early-up				0	0	0	0	0	0	PF01039	PTHR22855 PTHR22855:SF13	PTHR22855	PTHR22855:SF13	0	EC:6.4.1.4	K01969	GO:0016874
	Cre05.g241250	(1 of 3) PTHR13561 - DNA REPLICATION REGULATOR DPB11-RELATED		2.64691	0.00603514		Early-up			Late-dwn							PF12738	PTHR13561	PTHR13561	PTHR13561	0	0	0	GO:0005622
	Cre08.g370050	unknown		2.64531	0.000234124		Early-up			Late-dwn	0	0	0	0	0	0	0	0	0	0	0	0	0	0
	Cre07.g330600	(1 of 2) K01510 - apyrase (ENTPD1_3_8)		2.64439	0.0205868		Early-up			Late-dwn							PF01150	PTHR11782	PTHR11782	PTHR11782	KOG1386	EC:3.6.1.5	K01510	GO:0016787
	Cre09.g402350	SMAD/FHA domain-containing protein		2.64113	0.00446665		Early-up			Late-dwn							PF00498	PTHR15715	PTHR15715	PTHR15715	0	0	0	GO:0005515
	Cre08.g376400	unknown		2.64024	0.0172415		Early-up			Late-dwn	0	0	0	0	0	0	0	0	0	0	0	0	0	0
	Cre07.g334650	(1 of 1) K10695 - E3 ubiquitin-protein ligase RNF1/2 [EC:6.3.2.19] (RNF1_2)		2.63344	0.00116188		Early-up			Late-dwn							PF00097	PTHR13763	PTHR13763	PTHR13763	KOG4362	EC:6.3.2.19	K10695	GO:0005515 GO:0005622 GO:0008270 GO:0046872
	Cre06.g252600	(1 of 546) 2.7.11.1 - Non-specific serine/threonine protein kinase / Threonine-specific protein kinase		2.63103	0.0230157		Early-up										0	0	0	0	0	EC:2.7.11.1	0	0
	Cre08.g360950	unknown		2.63076	0.0381885		Early-up			Late-dwn							0	0	0	0	0	0	0	0
POLQ1	Cre16.g664301	Homologous to eukaryotic DNA polymerase theta. Involved in DNA repair; a class A polymerase.	Homologous to eukaryotic DNA polymerase theta. Involved in DNA repair; a class A polymerase.	2.62971	0.00271488		Early-up			Late-dwn							PF00270 PF00271 PF00476	PTHR10133	PTHR10133	PTHR10133	KOG0950	EC:2.7.7.7	K02349	GO:0003676 GO:0003677 GO:0003887 GO:0004386 GO:0005524 GO:0006260 GO:0006261
	Cre01.g010816	unknown		2.62938	0.01302		Early-up			Late-dwn							0	0	0	0	0	0	0	0
	Cre17.g712450	ATRMI1,BLAP75,RMI1		2.6279	0.0152548		Early-up			Late-dwn							PF08585	PTHR14790	PTHR14790	PTHR14790	0	0	0	0
NPHP4	Cre12.g531400	Nephrocystin 4	Found in basal body proteome as POC10 [PMID: 15964273]. Mammalian homolog is NPHP-4, also known as nephroretinin, gene mutated in Senior-Loken syndrome.	2.6235	0.035406		Early-up			Late-dwn							PF00612	PTHR31043 PTHR31043:SF3	PTHR31043	PTHR31043:SF3	0	0	K16478	GO:0005515 GO:0005856 GO:0031513 GO:0090090
	Cre01.g017150	unknown		2.62336	0.0197473		Early-up			Late-dwn	0	0	0	0	0	0	0	0	0	0	0	0	0	0
	Cre13.g589600	unknown		2.6227	0.00091078		Early-up			Late-dwn							0	0	0	0	0	0	0	GO:0005515
	Cre02.g083180	unknown		2.62251	0.00262237		Early-up			Late-dwn	0	0	0	0	0	0	0	0	0	0	0	0	0	0
	Cre03.g153550	unknown		2.61997	0.0451768			Late-up									0	0	0	0	0	0	0	0
	Cre14.g632250	unknown		2.61687	0.0240275		Early-up				OS03G0796600 PROTEIN	F21O3.6 PROTEIN	0	Possible P-stress	Unknown	0	PF07707	PTHR31579 PTHR31579:SF1	PTHR31579	PTHR31579:SF1	0	0	0	0
	Cre10.g441250	Transmembrane protein 231	contains a single domain, TM231 of unknown function	2.61685	0.00499776		Early-up			Late-dwn							PF10149	PTHR14605 PTHR14605:SF1	PTHR14605	PTHR14605:SF1	KOG4838	0	K19362	0
	Cre11.g481400	TSL		2.61684	0.000289178		Early-up			Late-dwn							PF00069	PTHR22974 PTHR22974:SF23	PTHR22974	PTHR22974:SF23	KOG0032 KOG0583	EC:2.7.11.1	K08864	GO:0004672 GO:0004713 GO:0005524 GO:0006468 GO:0042309 GO:0050825 GO:0050826
	Cre12.g486750	unknown		2.61307	0.00305634		Early-up			Late-dwn							0	0	0	0	0	0	0	0
	Cre10.g448977	unknown		2.6124	0.00331903		Early-up			Late-dwn							0	0	0	0	0	0	0	0
	Cre07.g325719	unknown		2.60732	0.0170608		Early-up										0	0	0	0	0	0	0	GO:0042309 GO:0050825 GO:0050826
	Cre12.g503900	unknown		2.60451	0.0137491		Early-up			Late-dwn	0	0	0	0	0	0	0	0	0	0	0	0	0	0
	Cre08.g365750	unknown		2.60442	0.00245821		Early-up			Late-dwn	0	0	0	0	0	0	0	PTHR31579 PTHR31579:SF1	PTHR31579	PTHR31579:SF1	0	0	0	0
TUG1	Cre06.g299300	Gamma tubulin	Gamma tubulin [gi:1098639][gi:8928436] [PMID: 10223635]	2.60383	0.0305659		Early-up			Late-dwn							PF00091 PF03953	PTHR11588 PTHR11588:SF7	PTHR11588	PTHR11588:SF7	0	EC:2.4.2.1	K10389	GO:0000930 GO:0003924 GO:0005200 GO:0005525 GO:0005874 GO:0006184 GO:0007017 GO:0007020 GO:0031122 GO:0043234 GO:0051258
	Cre04.g217973	unknown		2.60342	0.0308968		Early-up			Late-dwn	0	0	0	0	0	0	0	0	0	0	0	0	0	0
	Cre06.g251750	(1 of 1) K10734 - GINS complex subunit 3 (GINS3)		2.60338	0.00136009		Early-up			Late-dwn	0	0	GINS complex protein	DNA replication	0	0	PF05916	PTHR22768	PTHR22768	PTHR22768	KOG1106	0	K10734	0
	Cre16.g680005	unknown		2.60269	0.0101464		Early-up			Late-dwn	0	0	0	0	0	0	0	0	0	0	0	0	0	0
	Cre16.g682475	unknown		2.60264	0.0276185		Early-up			Late-dwn							PF11397	PTHR34496 PTHR34496:SF1	PTHR34496	PTHR34496:SF1	0	EC:2.4.1.229	0	0
	Cre01.g029700	unknown		2.60176	0.000196768			Late-up									0	0	0	0	0	0	0	0
	Cre01.g042000	(1 of 1) PF00023//PF00612//PF13637//PF13857 - Ankyrin repeat (Ank) // IQ calmodulin-binding motif (IQ) // Ankyrin repeats (many copies) (Ank_4) // Ankyrin repeats (many copies) (Ank_5)		2.60174	0.00645729		Early-up			Late-dwn							PF00023 PF00612 PF13637 PF13857	PTHR24198	PTHR24198	PTHR24198	KOG4214	0	0	GO:0005515 GO:0005975 GO:0016868
POLK1	Cre02.g079850	DNA polymerase kappa	Homologous to eukaryotic DNA polymerase kappa; nuclear; functions in translesion synthesis (TLS) of damaged DNA; null-allele mutant was isolated (PMID 29743196)	2.59601	1.14452e-05		Early-up			Late-dwn							PF00817 PF11799	PTHR11076 PTHR11076:SF33	PTHR11076	PTHR11076:SF33	KOG2094	EC:2.7.7.7	K03511	GO:0003684 GO:0003887 GO:0006281 GO:0008270
	Cre16.g655900	unknown		2.59455	0.0242362		Early-up										PF04072	PTHR13600	PTHR13600	PTHR13600	0	0	0	GO:0008168 GO:0032259
	Cre03.g162500	(1 of 17) PF12906 - RING-variant domain (RINGv)		2.5934	0.024388		Early-up						(1 of 17) PF12906 - RING-variant domain (RINGv)		Regulation		PF12906	0	0	0	0	0	0	GO:0008270
PHC38	Cre02.g094450	Pherophorin-chlamydomonas homolog 38	belongs to the large pherophorin-family, a family of glycoproteins with a central hydroxyproline-rich (HR) domain.	2.59127	0.00418932		Early-up			Late-dwn							PF12499	0	0	0	0	0	0	GO:0005199 GO:0006355 GO:0043401
CYG64	Cre05.g237800	Adenylate/guanylate cyclase		2.59106	0.0351846		Early-up			Late-dwn							PF00211	PTHR11920	PTHR11920	PTHR11920	0	EC:4.6.1.2	0	GO:0009190 GO:0016849 GO:0035556
CSR6	Cre09.g393000	Carbohydrate sulfotransferase-related 6		2.58971	0.00863531		Early-up										0	PTHR10605	PTHR10605	PTHR10605	0	EC:2.8.2.8	0	0
	Cre10.g428966	unknown		2.58917	0.00681732			Late-up									0	0	0	0	0	0	0	0
	Cre10.g455451	unknown		2.58645	0.0347953		Early-up			Late-dwn							0	0	0	0	0	0	0	0
U55	Cre09.g396550	unknown		2.58557	0.000484094		Early-up			Late-dwn	0	0	0	0	0	0	0	0	0	0	0	0	0	0
NDST	Cre05.g244400	(1 of 30) PF03407 - Nucleotide-diphospho-sugar transferase (Nucleotid_trans)	Nucleotide-diphospho-sugar transferase	2.58197	0.0132256		Early-up			Late-dwn	0	0	0	0	0	0	PF03407	0	0	0	0	0	0	0
	Cre07.g349700	Putative dehydrogenase	homology to predicted nucleoside-diphosphate-sugar epimerases	2.58041	0.000117698		Early-up			Late-dwn							PF13460	PTHR14194 PTHR14194:SF71	PTHR14194	PTHR14194:SF71	KOG4039	0	0	GO:0005488
	Cre12.g535100	AGC2,AGC2-1,AtOXI1,OXI1		2.5799	0.000320054		Early-up										PF00069	PTHR24362	PTHR24362	PTHR24362	KOG0598	EC:2.7.11.1	0	GO:0004672 GO:0004713 GO:0005524 GO:0006468
	Cre03.g178000	unknown		2.57726	0.0150752		Early-up			Late-dwn	0	0	0	0	0	0	0	0	0	0	0	0	0	0
	Cre03.g202300	unknown		2.57427	0.00950648		Early-up			Late-dwn							0	0	0	0	0	0	0	GO:0042309 GO:0050825 GO:0050826
	Cre09.g399476	AAA-type ATPase family protein		2.57424	0.0115341		Early-up			Late-dwn							PF00004	0	0	0	0	0	0	GO:0000166 GO:0003676 GO:0005524 GO:0017111
POL1-1	Cre06.g257800	DNA polymerase I, probably mitochondrial	Homologous to E. coli PolI-like DNA polymerase; POLA family DNA polymerase; probably functions in mitochondria and/or chloroplast.	2.57116	0.00302323		Early-up			Late-dwn							PF00476	PTHR10133	PTHR10133	PTHR10133	0	EC:2.7.7.7	0	GO:0003677 GO:0003887 GO:0006260 GO:0006261
	Cre04.g217919	unknown		2.57	0.0431348		Early-up										0	0	0	0	0	0	0	0
	Cre09.g394695	unknown		2.56823	0.0102897		Early-up			Late-dwn							0	PTHR21574	PTHR21574	PTHR21574	0	0	K16459	GO:0005515
	Cre03.g171200	(1 of 3) 3.6.1.5 - Apyrase / ATP-diphosphohydrolase		2.56414	0.0093218		Early-up			Late-dwn							PF01150	PTHR11782	PTHR11782	PTHR11782	KOG1386	EC:3.6.1.5	0	GO:0016787
RLS7	Cre14.g617200	RegA/RlsA-like protein	Member of a family of proteins [PMID: 16720695, 16622701] related to Volvox carteri RegA, which is a putative transcription repressor [PMID: 9895312] containing a SAND domain (IPR000770 SAND; PF01342).	2.56347	0.00482196		Early-up			Late-dwn							0	0	0	0	0	0	0	0
ARC6	Cre12.g488500	Accumulation and replication of chloroplast	ARC6 (ACCUMULATION AND REPLICATION OF CHLOROPLASTS 6); heat shock protein binding / unfolded protein binding -COG484, DnaJ, DnaJ-class molecular chaperone with C-terminal Zn finger domain [Posttranslational modification, protein turnover, chaperones]	2.56263	0.0166905		Early-up			Late-dwn							0	PTHR33925 PTHR33925:SF3	PTHR33925	PTHR33925:SF3	0	0	0	GO:0031072
HAV1	Cre05.g241634	Histone H2A variant	The first 4750 residues are enriched in G, A and P and show no homology to other proteins	2.56233	0.0107248		Early-up			Late-dwn							PF00125 PF16211	PTHR23430	PTHR23430	PTHR23430	KOG1756	0	K11251	GO:0000786 GO:0003677 GO:0005634 GO:0006334 GO:0046982
	Cre07.g313550	(1 of 1) PTHR15495//PTHR15495:SF17 - NEGATIVE REGULATOR OF VESICLE FORMATION-RELATED // SUBFAMILY NOT NAMED		2.55574	0.0052324		Early-up			Late-dwn							0	PTHR15495 PTHR15495:SF17	PTHR15495	PTHR15495:SF17	0	0	0	0
	Cre17.g724800	unknown		2.55321	0.0035244		Early-up			Late-dwn							0	0	0	0	0	0	0	0
	Cre07.g320900	(1 of 1) PTHR20883//PTHR20883:SF5 - PHYTANOYL-COA DIOXYGENASE DOMAIN CONTAINING 1 // SUBFAMILY NOT NAMED		2.55262	0.0413865		Early-up			Late-dwn							PF05721	PTHR20883 PTHR20883:SF5	PTHR20883	PTHR20883:SF5	0	0	0	0
	Cre06.g281750	(1 of 1) K11270 - chromosome transmission fidelity protein 8 (CTF8)		2.55169	0.000839423		Early-up			Late-dwn							PF09696	PTHR28605	PTHR28605	PTHR28605	KOG4487	0	K11270	0
	Cre16.g694800	Arabidopsis thaliana protein of unknown function (DUF821)		2.54944	0.00318682		Early-up			Late-dwn							PF05686	PTHR12203	PTHR12203	PTHR12203	0	0	0	0
	Cre10.g452700	unknown		2.54849	0.00199377		Early-up				0	0	0	0	0	0	0	0	0	0	0	0	0	0
	Cre04.g217943	(1 of 26) PTHR24362 - SERINE/THREONINE-PROTEIN KINASE NEK		2.54399	0.00603514			Late-up			SERINE/THREONINE-PROTEIN KINASE NEK	0	non-receptor serine/threonine protein kinase	conserved roles in the coordination of cilia and cell cycle progression	Cell cycle/Motility	https://www.ncbi.nlm.nih.gov/pmc/articles/PMC524795/	PF00069	PTHR24362	PTHR24362	PTHR24362	0	EC:2.7.11.1	0	GO:0004672 GO:0004713 GO:0005524 GO:0006468
RAD21	Cre09.g412450	cohesin complex subunit, putative mitotic isoform	kleisin, RAD21 homolog; forms with SMC1, SMC3 and SCC3/SA/STAG the cohesin complex that holds siter chromatids together during S phase, allowing repair by homologous recombination	2.54376	0.00224621		Early-up			Late-dwn							PF04824 PF04825	PTHR12585	PTHR12585	PTHR12585	0	0	0	GO:0000228 GO:0005515
	Cre01.g022900	unknown		2.53973	0.000861326		Early-up			Late-dwn							0	0	0	0	0	0	0	0
	Cre04.g221550	FAD-dependent oxidoreductase		2.53957	0.000693919		Early-up										0	PTHR32098 PTHR32098:SF5	PTHR32098	PTHR32098:SF5	0	EC:5.5.1.19	0	0
	Cre01.g004400	Expressed protein of unknown function		2.53816	0.0133836		Early-up			Late-dwn	0	0	0	0	0	0	0	0	0	0	0	0	0	0
	Cre16.g652000	unknown		2.53595	0.00203393		Early-up			Late-dwn							0	0	0	0	0	0	0	0
	Cre07.g320200	(1 of 1) PTHR23244:SF208 - F14M2.9 PROTEIN-RELATED		2.53519	0.00379592		Early-up			Late-dwn							PF13415	PTHR23244 PTHR23244:SF208	PTHR23244	PTHR23244:SF208	0	0	0	GO:0005515
	Cre11.g467765	unknown		2.53164	0.0191924		Early-up			Late-dwn							0	0	0	0	0	0	0	0
	Cre16.g684155	zinc ion binding		2.53159	0.000684019		Early-up			Late-dwn							PF09724	PTHR13395 PTHR13395:SF6	PTHR13395	PTHR13395:SF6	KOG0798	0	K11271	0
	Cre08.g368650	unknown		2.53154	0.000614913		Early-up			Late-dwn	0	0	0	0	0	0	0	0	0	0	0	0	0	0
	Cre10.g463400	unknown		2.53045	0.0486883			Late-up									0	0	0	0	0	0	0	0
	Cre10.g423200	ACT-like protein tyrosine kinase family protein		2.53027	0.000567845		Early-up			Late-dwn							PF07714	PTHR23257 PTHR23257:SF394	PTHR23257	PTHR23257:SF394	KOG0192	EC:2.7.12.1	0	GO:0004672 GO:0004674 GO:0005524 GO:0006468
	Cre10.g455625	unknown		2.52659	0.0111298		Early-up			Late-dwn	0	0	0	0	0	0	0	0	0	0	0	0	0	0
	Cre09.g397623	unknown		2.52556	0.000540071		Early-up			Late-dwn							0	0	0	0	0	EC:2.7.11.1	0	0
	Cre08.g375350	Short-chain dehydrogenase/reductase		2.52506	0.0182811		Early-up			Late-dwn							PF00106	PTHR24320	PTHR24320	PTHR24320	KOG1208	EC:1.1.1.300	K19329	GO:0005488 GO:0008152 GO:0016491
	Cre03.g152326	unknown		2.52365	0.0018053		Early-up										0	0	0	0	0	0	0	0
	Cre17.g715150	unknown		2.52304	0.0039004		Early-up			Late-dwn							0	0	0	0	0	0	0	0
	Cre06.g278127	unknown		2.51849	0.0473619		Early-up			Late-dwn							0	0	0	0	0	0	0	0
	Cre01.g034750	unknown		2.51351	0.00332251		Early-up			Late-dwn							0	0	0	0	0	0	0	0
UBC20	Cre10.g430050	E2 Ubiquitin conjugating enzyme		2.5132	0.00332251		Early-up			Late-dwn							PF00179	PTHR24067 PTHR24067:SF57	PTHR24067	PTHR24067:SF57	KOG0417	EC:6.3.2.19	K10583	GO:0016881
	Cre07.g350100	(1 of 5) PTHR12706:SF13 - RING/FYVE/PHD ZINC FINGER DOMAIN-CONTAINING PROTEIN		2.51172	0.0238953		Early-up			Late-dwn							PF13871 PF13872	PTHR12706 PTHR12706:SF13	PTHR12706	PTHR12706:SF13	0	0	0	GO:0003677 GO:0006355
	Cre12.g520050	unknown		2.5111	0.00912679		Early-up			Late-dwn							0	0	0	0	0	0	0	GO:0016765
	Cre01.g010296	unknown		2.50843	0.00653877		Early-up			Late-dwn	0	0	0	0	0	0	0	0	0	0	0	0	0	0
	Cre11.g467603	unknown		2.50526	0.00178455		Early-up										0	0	0	0	0	0	0	0
GHMPK	Cre09.g396586	unknown	GHMP kinase, C-terminal domain	2.50378	0.035737		Early-up										0	0	0	0	0	0	0	0
	Cre09.g398141	null-allele mutant was isolated (PMID 29743196)	null-allele mutant was isolated (PMID 29743196)	2.50357	0.00353069		Early-up			Late-dwn	0	0	0	0	0	0	PF00078 PF00628 PF00665 PF09337	PTHR24559 PTHR24559:SF208	PTHR24559	PTHR24559:SF208	0	EC:2.7.7.49 EC:2.7.7.7 EC:3.1.26.4	0	GO:0003676 GO:0003677 GO:0005515 GO:0008270 GO:0015074
	Cre07.g345950	unknown		2.5026	0.000113662		Early-up										0	0	0	0	0	0	0	0
WEE1	Cre07.g355250	CDK inhibitory kinase	WEE1 kinase, CDK inhibitory kinase, dual specificity for serine/threonine and tyrosine	2.49806	0.0286083		Early-up			Late-dwn							PF07714	PTHR11042	PTHR11042	PTHR11042	KOG0032	EC:2.7.10.2	K06632	GO:0004672 GO:0004713 GO:0005524 GO:0006468
	Cre24.g755947	unknown		2.49805	0.022542		Early-up			Late-dwn							PF05686	PTHR12203	PTHR12203	PTHR12203	0	0	0	0
	Cre14.g616400	HSP20-like chaperones superfamily protein		2.49777	0.033083		Early-up			Late-dwn							PF00011	PTHR11527	PTHR11527	PTHR11527	0	0	0	0
SH3YL1	Cre06.g264050	(1 of 3) PTHR15629 - SH3YL1 PROTEIN	SH3YL1 PROTEIN, Ysc84 actin-binding domain	2.49684	0.0106099		Early-up			Late-dwn							PF04366	PTHR15629	PTHR15629	PTHR15629	0	0	0	0
	Cre11.g482550	unknown		2.49511	0.0108779		Early-up			Late-dwn							0	0	0	0	0	0	0	GO:0003677 GO:0004879 GO:0005634 GO:0006355
	Cre01.g047350	unknown		2.49331	0.00501163		Early-up			Late-dwn							0	0	0	0	0	0	0	0
	Cre08.g375801	unknown		2.49063	0.00194505		Early-up			Late-dwn							0	0	0	0	0	0	0	0
U73	Cre10.g426500	unknown		2.49016	6.11413e-05		Early-up			Late-dwn	0	0	0	0	0	0	0	0	0	0	0	0	0	0
PHC31	Cre17.g710300	unknown		2.48964	0.00223238		Early-up			Late-dwn	0	0	0	0	0	0	PF12499	0	0	0	0	0	0	GO:0005199
	Cre09.g387615	Zinc-finger domain of monoamine-oxidase A repressor R1		2.4889	0.000198469		Early-up			Late-dwn	0	0	0	0	0	0	PF10497	PTHR31169 PTHR31169:SF6	PTHR31169	PTHR31169:SF6	0	0	0	0
	Cre10.g446150	zinc finger (C3HC4-type RING finger) family protein		2.48707	0.0332925		Early-up			Late-dwn							PF01697	PTHR21461 PTHR21461:SF15	PTHR21461	PTHR21461:SF15	0	0	0	0
FMO9	Cre02.g096250	Flavin-containing monooxygenase	Flavin-containing monooxygenase. This family includes diverse enzymes that utilise FAD - 2-polyprenyl-6-methoxyphenol hydroxylase and related FAD-dependent oxidoreductases [Coenzyme metabolism/Energy production and conversion - this gene is about 2 kb aw	2.48646	0.0238384		Early-up			Late-dwn							PF01494	PTHR13789 PTHR13789:SF186	PTHR13789	PTHR13789:SF186	KOG2614	EC:1.14.13.182	0	GO:0008152 GO:0016491 GO:0071949
ALK2	Cre04.g220700	Aurora-like kinase	Possible role in mitotic regulation. Note that the ALK1 model (originally called CALK) and several other kinase models in the genome are much weaker hits to the aurora family. ts-lethal mutations block in S/M (PMID 25336509)	2.48577	0.0259442		Early-up			Late-dwn	0	0	0	0	0	0	PF00069	PTHR24350	PTHR24350	PTHR24350	KOG0580	EC:2.7.11.1	K08850	GO:0004672 GO:0004713 GO:0005524 GO:0006468 GO:0007049
	Cre08.g374450	unknown		2.48416	0.0134144		Early-up										0	0	0	0	0	0	0	0
	Cre07.g351450	(1 of 1) PTHR14030:SF4 - MITOTIC CHECKPOINT SERINE/THREONINE-PROTEIN KINASE BUB1 BETA		2.47998	0.0268404		Early-up			Late-dwn							PF08311	PTHR14030 PTHR14030:SF4	PTHR14030	PTHR14030:SF4	0	EC:2.7.11.1	0	GO:0007094
	Cre12.g556653	unknown		2.47718	0.000376749		Early-up			Late-dwn							0	0	0	0	0	0	0	0
	Cre10.g449400	unknown		2.47671	0.0222387		Early-up				0	0	0	0	0	0	0	0	0	0	0	0	0	0
	Cre08.g378100	unknown		2.47447	0.000248237		Early-up			Late-dwn							PF08615	PTHR21726 PTHR21726:SF42	PTHR21726	PTHR21726:SF42	0	EC:3.1.26.4	K10745	GO:0006457 GO:0015031
OPR47	Cre10.g435950	OctotricoPeptide Repeat Protein	octotricoPeptide (octatricoPeptide) Repeat (OPR) Protein	2.47423	0.013477		Early-up			Late-dwn							0	PTHR21228	PTHR21228	PTHR21228	0	0	0	0
	Cre06.g255800	unknown		2.47411	0.0110571		Early-up			Late-dwn	0	0	0	0	0	0	0	0	0	0	0	0	0	0
FMG1	Cre18.g750047	Flagella membrane glycoprotein, minor form; less expressed than FMG2. Previously annotated as FMG1-1 in v3, then changed to FMG1-A; may not be found in flagella as all peptides are shared with FMG-1B	Flagella membrane glycoprotein, minor form; less expressed than FMG2. Previously annotated as FMG1-1 in v3, then changed to FMG1-A; may not be found in flagella as all peptides are shared with FMG-1B	2.47397	0.0118725		Early-up			Late-dwn	0	0	0	0	Motility	0	0	0	0	0	0	0	0	0
	Cre06.g255700	unknown		2.47394	0.000368499		Early-up										0	0	0	0	0	0	0	0
	Cre17.g704950	myosin heavy chain-related		2.4731	0.0171619		Early-up			Late-dwn							0	PTHR13140 PTHR13140:SF410	PTHR13140	PTHR13140:SF410	KOG1003 KOG4421	0	0	0
	Cre11.g467619	unknown		2.47237	0.0135991		Early-up			Late-dwn							0	0	0	0	0	0	0	0
	Cre11.g467646	methyltransferases		2.47043	0.000434338		Early-up			Late-dwn	0	0	methyltransferases	0	0	0	0	0	0	0	0	0	0	0
	Cre16.g694403	unknown		2.46854	0.00182063			Late-up									0	0	0	0	0	0	0	0
	Cre26.g756947	unknown		2.46648	0.00935986		Early-up			Late-dwn							PF15253	0	0	0	0	0	0	0
CDJ3	Cre01.g009900	Chloroplast DnaJ-like protein	Contains N-terminal J-domain (pfam226) and Ferredoxin domain (COG1141); described in Henselmann and Schroda, Diploma thesis, University of Freiburg. Characterized by Dorn et al. 21 [PMID: 2113313]	2.46628	0.00363847		Early-up			Late-dwn	0	0	0	0	0	0	PF00226 PF13370	PTHR24078	PTHR24078	PTHR24078	0	0	0	GO:0005506 GO:0006457 GO:0009055 GO:0031072 GO:0051082 GO:0051536
	Cre09.g404351	unknown		2.46545	0.0129458		Early-up			Late-dwn							PF00856	PTHR12350	PTHR12350	PTHR12350	0	EC:2.1.1.43	0	GO:0005515
	Cre17.g707350	unknown		2.46352	5.56709e-06		Early-up				0	0	0	0	0	0	0	0	0	0	0	0	0	0
KIL7	Cre17.g741500	Putative kinesin motor-like protein, closest match to kinesin-7 family. No sequence gaps to account for poor assignment by HMM search	Putative kinesin motor-like protein, closest match to kinesin-7 family. No sequence gaps to account for poor assignment by HMM search	2.46347	0.00175163		Early-up			Late-dwn							PF00225	PTHR24115	PTHR24115	PTHR24115	0	EC:3.6.4.4	0	GO:0003777 GO:0005524 GO:0005871 GO:0007018 GO:0008017
MOT52	Cre05.g237100	Predicted protein	identified by comparative genomics as being present only in organisms having motile (MOT) cilia	2.46323	0.00173884		Early-up			Late-dwn							PF09398	PTHR15431	PTHR15431	PTHR15431	0	0	K16535	GO:0005515 GO:0005815 GO:0006457 GO:0015031 GO:0034453
	Cre03.g205428	unknown		2.46276	0.0334848		Early-up			Late-dwn							0	0	0	0	0	0	0	0
	Cre14.g631575	unknown		2.46226	0.0434824		Early-up			Late-dwn	0	0	0	0	0	0	0	0	0	0	0	0	0	0
GYD1	Cre06.g288700	Glycolate dehydrogenase	Glycolate dehydrogenase, converting glycolate to glyoxylate; Identical to GDH cDNA sequence [GenBank ABG36932; Nakamura et al. (2005) Canadian Journal of Botany 83:820-833]; mitochondrial targeting (Target-P)	2.46114	0.0385901		Early-up			Late-dwn							PF01565 PF02913 PF13183	PTHR11748 PTHR11748:SF65	PTHR11748	PTHR11748:SF65	KOG1232	0	K18930	GO:0003824 GO:0016491 GO:0016614 GO:0050660 GO:0051536 GO:0055114
	Cre09.g398178	unknown		2.46068	0.0162737		Early-up			Late-dwn	0	0	0	0	0	0	0	0	0	0	0	0	0	0
	Cre06.g272760	unknown		2.45924	0.00875758		Early-up			Late-dwn	0	0	0	0	0	0	0	0	0	0	0	0	0	GO:0008152 GO:0016627 GO:0050660 GO:0055114
	Cre01.g037751	unknown		2.45743	0.00179732		Early-up			Late-dwn							0	0	0	0	0	0	0	0
	Cre04.g220950	unknown		2.44864	0.0225639		Early-up			Late-dwn							0	0	0	0	0	0	0	0
	Cre09.g396809	unknown		2.44862	0.0125023		Early-up				0	0	0	0	0	0	0	0	0	0	0	0	0	0
GAS28	Cre11.g481600	Hydroxyproline-rich glycoprotein, stress-induced	hydroxyproline-rich glycoprotein whose mRNA is up-regulated in gametes, in zygotes, by agglutination/cAMP treatment, by osmotic stress and by cell wall removal [PMID: 16183845]. Closely linked to GAS30. Independently sequenced: DQ017908.	2.44821	0.00329345		Early-up			Late-dwn	0	0	0	0	0	0	PF12499	0	0	0	0	0	0	0
	Cre16.g676700	small G protein family protein / RhoGAP family protein		2.44787	0.0247067		Early-up			Late-dwn							PF00620	PTHR15904	PTHR15904	PTHR15904	0	0	0	GO:0005622 GO:0007165
STA2	Cre17.g721500	UDP-Glycosyltransferase superfamily protein		2.44708	0.00586311		Early-up			Late-dwn	0	0	0	0	0	0	PF00534 PF08323	PTHR12526 PTHR12526:SF383	PTHR12526	PTHR12526:SF383	0	EC:2.4.1.242	K13679	GO:0004373 GO:0009011 GO:0009250
	Cre03.g164200	unknown		2.44651	0.0282967		Early-up			Late-dwn							0	0	0	0	0	0	0	0
	Cre01.g036100	(1 of 1) K11790 - denticleless (DTL, CDT2, DCAF2)		2.44642	0.0035933		Early-up			Late-dwn							PF00400	PTHR22852	PTHR22852	PTHR22852	KOG0271	0	K11790	GO:0005515
	Cre06.g257700	unknown		2.4431	0.0372554		Early-up			Late-dwn							0	0	0	0	0	0	0	0
NAH1	Cre06.g281400	Cation antiporter	Similar to Na(+)/H(+) antiporter [Saccharomyces cerevisiae]	2.44102	0.00141133		Early-up										PF00999	PTHR31382 PTHR31382:SF1	PTHR31382	PTHR31382:SF1	KOG4505	0	0	GO:0006812 GO:0015299 GO:0016021 GO:0055085
	Cre09.g402367	unknown		2.4365	0.000643109		Early-up			Late-dwn							0	PTHR10562 PTHR10562:SF18	PTHR10562	PTHR10562:SF18	KOG1769	0	0	0
	Cre08.g369500	unknown		2.43605	0.00178937		Early-up			Late-dwn	0	0	0	0	0	0	0	0	0	0	0	0	0	0
	Cre09.g395732	Molecular chaperone Hsp40/DnaJ family protein		2.43179	0.00581919		Early-up			Late-dwn							PF00226	PTHR24078	PTHR24078	PTHR24078	0	0	0	GO:0006457 GO:0031072 GO:0042309 GO:0050825 GO:0050826 GO:0051082
LCI28	Cre09.g394658	Low-CO2-induced aldose reductase	Contains Aldo/keto reductase family (pfam00248.12). This family includes a number of K+ ion channel beta chain regulatory domains - these are reported to have oxidoreductase activity. Low-CO2 inducible gene revealed by cDNA array analyses. Acclimation to	2.43039	0.0412485		Early-up			Late-dwn							PF00248	PTHR11732	PTHR11732	PTHR11732	KOG1577	EC:1.1.1.21	0	GO:0016491 GO:0055114
	Cre06.g257300	unknown		2.42982	0.026824		Early-up										0	0	0	0	0	0	0	0
	Cre08.g384550	unknown		2.42948	0.0279832		Early-up										0	0	0	0	0	0	0	0
	Cre13.g566900	ATBRCA2(V),BRCA2(V),BRCA2B		2.42794	0.00260141		Early-up			Late-dwn							PF09103 PF09169	PTHR11289 PTHR11289:SF0	PTHR11289	PTHR11289:SF0	0	0	0	GO:0000724 GO:0005515 GO:0006281 GO:0006302
FDX2	Cre16.g658400	Fe2S2 containing redox protein, predicted chloroplast localization	Fe2S2 containing redox protein, predicted chloroplast localization	2.42675	0.0317709		Early-up			Late-dwn	0	0	0	0	0	0	PF00111	PTHR19370 PTHR19370:SF127	PTHR19370	PTHR19370:SF127	0	0	K02639	GO:0009055 GO:0022900 GO:0051536 GO:0051537
HRP3	Cre10.g463350	Hydroxyproline-rich glycoprotein	cell wall protein; contains (hydroxy)proline-rich (HR) domain with (SP)n repeats	2.42613	0.0244663		Early-up			Late-dwn	0	0	0	0	0	0	0	0	0	0	0	EC:2.7.11.18	0	0
	Cre02.g091500	(1 of 1) PTHR13595 - ARL6IP4 PROTEIN		2.42565	0.0304222		Early-up			Late-dwn							0	PTHR13595	PTHR13595	PTHR13595	0	0	0	0
	Cre11.g467693	unknown		2.42435	0.0422393			Late-up									PF07466	PTHR33975	PTHR33975	PTHR33975	0	0	0	0
ARL9	Cre10.g448200	ARF-like GTPase		2.4233	0.00288782			Late-up									PF08477	PTHR11711	PTHR11711	PTHR11711	KOG0070	0	K07937	GO:0005525 GO:0005622 GO:0007264 GO:0015031
	Cre08.g374850	unknown		2.42161	0.0243371		Early-up			Late-dwn	0	0	0	0	0	0	0	0	0	0	0	0	0	0
GOX9	Cre03.g146727	Glyoxal oxidase 9	the substrate of this oxidase is unsure, as the similarity is to both glyoxal oxidases and galactose oxidases, found in fungi, bacteria, animals and plants (both use the same Tyr radical / metal mechanism); the plant homologues are secreted, but the fate of the Chlamydomonas isoforms is uncertain; belongs to a family of 20 genes more related to each other than to their higher plant homologues, co…	2.41901	0.00147542		Early-up										PF07250 PF09118	PTHR32208 PTHR32208:SF21	PTHR32208	PTHR32208:SF21	0	0	0	0
MMP25	Cre10.g421350	Matrix metalloproteinase	Matrix metalloproteinase belonging to the M11 peptidase family	2.41821	0.00527307		Early-up			Late-dwn							PF05548	0	0	0	0	EC:3.4.24.38	0	GO:0008237
	Cre16.g653258	ARIA		2.41636	0.0215843		Early-up			Late-dwn	0	0	ARM repeat protein interacting with ABF2	0	Proteome	https://www.uniprot.org/uniprot/B9DHT4	PF00651	PTHR26379	PTHR26379	PTHR26379	0	0	0	GO:0005515
	Cre03.g186750	unknown		2.41103	0.000577076		Early-up										0	0	0	0	0	0	0	GO:0005488
	Cre04.g222700	Elongation Factor 3 and ABC transporter	ABC transporter. May transport sulfate/Fe3+/polyamines/heme	2.40904	2.26139e-05		Early-up			Late-dwn	0	0	0	0	0	0	PF00005	PTHR19211 PTHR19211:SF5	PTHR19211	PTHR19211:SF5	0	0	K03235	GO:0005524 GO:0005634 GO:0016887
	Cre06.g294050	(1 of 2) PTHR22640//PTHR22640:SF2 - UNCHARACTERIZED // STRUCTURAL MAINTENANCE OF CHROMOSOMES FLEXIBLE HINGE DOMAIN-CONTAINING PROTEIN 1		2.40815	0.0129229		Early-up			Late-dwn							PF13589	PTHR22640 PTHR22640:SF2	PTHR22640	PTHR22640:SF2	0	0	0	GO:0005515 GO:0005524 GO:0005694 GO:0051276
	Cre03.g191100	(1 of 1) PF15016 - Domain of unknown function (DUF4520) (DUF4520)		2.40746	0.0254475		Early-up			Late-dwn	0	0	0	0	0	0	PF15016 PF15025	0	0	0	0	0	0	0
	Cre09.g391700	unknown		2.40466	0.000966995		Early-up										0	0	0	0	0	0	0	0
	Cre09.g397808	unknown		2.40363	0.000947661		Early-up			Late-dwn							0	0	0	0	0	0	0	0
	Cre04.g228050	unknown		2.40231	0.00951712		Early-up			Late-dwn							0	0	0	0	0	0	0	0
LCI24	Cre03.g179800	Low-CO2-inducible membrane protein	Low-CO2 inducible gene revealed by cDNA array analyses; SOSUI prediction: 3 transmembrane region; probably organelle-targetted; regulated by CCM1 [PMID: 15235119]	2.40213	0.00801774		Early-up			Late-dwn							PF07466	0	0	0	0	0	0	0
FAP233	Cre09.g393450	Flagellar Associated Protein 233	Flagellar Associated Protein, found in the flagellar proteome; null-allele mutant was isolated (PMID 29743196)	2.39971	7.36758e-05		Early-up			Late-dwn							PF02469	0	0	0	0	0	0	0
	Cre10.g452850	unknown		2.39719	0.00144868		Early-up			Late-dwn							0	0	0	0	0	0	0	0
	Cre08.g358459	unknown		2.39694	0.0305499		Early-up			Late-dwn	0	0	0	0	0	0	0	0	0	0	0	0	0	0
	Cre06.g299500	unknown		2.39611	0.00115329		Early-up			Late-dwn							0	0	0	0	0	0	0	0
	Cre15.g643499	unknown		2.39442	0.0177961		Early-up			Late-dwn	0	0	0	0	0	0	0	0	0	0	0	0	0	0
	Cre05.g235900	unknown		2.39279	0.025705		Early-up			Late-dwn							0	0	0	0	0	0	0	0
MSD3	Cre16.g676150	ATMSD1,MEE33,MSD1		2.39188	0.0232159		Early-up			Late-dwn							PF00081 PF02777	PTHR11404 PTHR11404:SF22	PTHR11404	PTHR11404:SF22	KOG0876	EC:1.15.1.1	0	GO:0004784 GO:0006801 GO:0046872 GO:0055114
	Cre13.g569450	unknown		2.39057	0.0438709			Late-up									0	PTHR37471 PTHR37471:SF1	PTHR37471	PTHR37471:SF1	0	0	0	GO:0042309 GO:0050825 GO:0050826
	Cre02.g101786	unknown		2.38908	0.0463468			Late-up									0	0	0	0	0	0	0	0
	Cre10.g443850	unknown		2.38649	0.0270417		Early-up			Late-dwn							PF00675 PF05193	PTHR11851 PTHR11851:SF136	PTHR11851	PTHR11851:SF136	KOG2067	EC:3.4.21.102	0	GO:0003824 GO:0046872
	Cre03.g148850	(1 of 28) PTHR24347 - SERINE/THREONINE-PROTEIN KINASE		2.38483	0.00412636		Early-up			Late-dwn							PF07714	PTHR24347	PTHR24347	PTHR24347	KOG0198	EC:2.7.11.1	0	GO:0004672 GO:0004713 GO:0005524 GO:0006468
GOX6	Cre11.g467539	Glyoxal oxidase 6	The substrate of this oxidase is unsure, as the similarity is to both glyoxal oxidases and galactose oxidases, found in fungi, bacteria, animals and plants (both use the same Tyr radical / metal mechanism); the plant homologues are secreted, but the fate of the Chlamydomonas isoforms is uncertain; belongs to a family of 20 genes more related to each other than to their higher plant homologues, co…	2.38474	0.016786		Early-up			Late-dwn	0	0	0	0	0	0	PF07250 PF09118	PTHR32208 PTHR32208:SF21	PTHR32208	PTHR32208:SF21	0	EC:1.1.3.9	0	0
PIGP	Cre01.g055424	Phosphatidylinositol N-acetylglucosaminyltransferase subunit P		2.38292	0.0385513		Early-up										PF08510	PTHR21726	PTHR21726	PTHR21726	0	EC:2.4.1.198	0	0
	Cre05.g232600	null-allele passenger mutation was isolated (PMID 29743196)	null-allele passenger mutation was isolated (PMID 29743196)	2.38277	0.00287453		Early-up			Late-dwn							PF05548	0	0	0	0	EC:3.4.24.38	0	0
	Cre14.g630982	unknown		2.38174	0.0112627		Early-up			Late-dwn							0	0	0	0	0	0	0	0
	Cre10.g422550	unknown		2.38048	0.00808368		Early-up			Late-dwn	0	0	0	0	0	0	0	PTHR12393 PTHR12393:SF6	PTHR12393	PTHR12393:SF6	0	0	0	0
	Cre17.g709750	ATMPK15,MPK15		2.3776	0.00140145		Early-up			Late-dwn							PF07714	PTHR24055	PTHR24055	PTHR24055	KOG0594	EC:2.7.11.22	K08824	GO:0004672 GO:0004713 GO:0005524 GO:0006468
MINE1	Cre17.g720350	helps define position of the chloroplast division ring (PMID: 11743109); conserved in plants and eubacteria	helps define position of the chloroplast division ring (PMID: 11743109); conserved in plants and eubacteria	2.375	0.00936079		Early-up			Late-dwn	0	0	0	0	0	0	PF03776	PTHR33404 PTHR33404:SF2	PTHR33404	PTHR33404:SF2	0	0	0	GO:0032955 GO:0051301
XPD2	Cre02.g089600	RAD3/XP-D family DNA-binding helicase	DEAH box helicase, Rad3-like	2.3742	0.0105161		Early-up			Late-dwn	0	0	0	0	0	0	0	0	0	0	0	0	0	0
	Cre06.g304876	unknown		2.37228	0.0255054		Early-up										0	0	0	0	0	0	0	0
	Cre06.g267750	(1 of 1) PF00050//PF00089 - Kazal-type serine protease inhibitor domain (Kazal_1) // Trypsin (Trypsin)		2.37212	0.0304222		Early-up			Late-dwn							PF00050 PF00089	PTHR15462	PTHR15462	PTHR15462	KOG3627	EC:3.4.21.19	0	GO:0004252 GO:0005515 GO:0006508 GO:0008236
ELG10	Cre11.g483400	Exostosin-like glycosyltransferase 10	putative terminal arabinosyl transferase on HRGP, GT47 family; contains EGF-like domain	2.37196	0.0479648		Early-up										PF03016	PTHR11062 PTHR11062:SF21	PTHR11062	PTHR11062:SF21	0	EC:2.4.2.41	0	GO:0005515
	Cre11.g467645	CSN6B		2.36919	0.00250577		Early-up										PF13012	PTHR10540 PTHR10540:SF8	PTHR10540	PTHR10540:SF8	0	0	0	0
	Cre07.g343150	unknown		2.36899	0.00167619		Early-up			Late-dwn							0	0	0	0	0	0	0	0
	Cre10.g443801	unknown		2.36843	0.00237766		Early-up			Late-dwn							PF13401	0	0	0	0	0	0	0
	Cre12.g558600	unknown		2.36812	0.00140421		Early-up			Late-dwn							0	0	0	0	0	0	0	0
	Cre09.g409325	unknown		2.3681	0.000356056		Early-up			Late-dwn	0	0	0	0	0	0	0	0	0	0	0	0	0	0
	Cre03.g209729	unknown		2.36677	0.0115768		Early-up			Late-dwn							0	0	0	0	0	0	0	GO:0005515
KIL14	Cre03.g173700	Putative kinesin-like motor protein	Putative kinesin motor-like protein, closest match to kinesin-14 family. No sequence gaps to account for poor assignment by HMM search; null-allele passenger mutation was isolated (PMID 29743196)	2.36675	0.0139695		Early-up			Late-dwn							PF00225	PTHR24115	PTHR24115	PTHR24115	KOG4280	EC:3.6.4.4	K10396	GO:0003777 GO:0005524 GO:0005871 GO:0007018 GO:0008017
	Cre12.g519850	unknown		2.36665	0.0223883		Early-up			Late-dwn	0	0	0	0	0	0	PF08286	0	0	0	0	0	K11549	0
	Cre12.g548300	unknown		2.36614	0.0355703		Early-up			Late-dwn							PF14995	0	0	0	0	0	0	0
KIN4-2	Cre03.g202000	Kinesin motor protein	kinesin-4 family	2.36456	0.00329345		Early-up			Late-dwn							PF00225	PTHR24115 PTHR24115:SF461	PTHR24115	PTHR24115:SF461	KOG0244	EC:3.6.4.4	K10395	GO:0003777 GO:0005524 GO:0005871 GO:0007018 GO:0008017
AXL3	Cre01.g000400	Arabinose chain extension enzyme like protein 3	belongs to a tandem cluster of three related genes for GT77 family proteins	2.36368	0.0103729		Early-up			Late-dwn							PF03407	PTHR10994 PTHR10994:SF61	PTHR10994	PTHR10994:SF61	0	0	0	GO:0005783
GAS31	Cre11.g468359	Pherophorin family protein		2.36335	0.00801774		Early-up			Late-dwn	0	0	0	0	0	0	PF12499	0	0	0	0	0	0	0
	Cre06.g285050	unknown		2.36149	0.0377798		Early-up										0	0	0	0	0	0	0	0
	Cre16.g695350	unknown		2.36132	0.00517484		Early-up			Late-dwn							0	0	0	0	0	0	0	GO:0003677
POLA2	Cre01.g017450	DNA polymerase alpha, catalytic subunit	Homologous to eukaryotic DNA polymerase alpha catalytic subunit; Replication polymerase. Class B polymerase.ts-lethal mutations block in S/M (PMID 25336509)	2.36049	0.00341461		Early-up			Late-dwn							PF04042 PF08418	PTHR23061 PTHR23061:SF12	PTHR23061	PTHR23061:SF12	KOG1625	0	K02321	GO:0003677 GO:0003887 GO:0006260
	Cre05.g246753	May contain additional coding sequence in intronic N-island PMID: 27175017	May contain additional coding sequence in intronic N-island PMID: 27175017	2.35936	0.00165216		Early-up			Late-dwn							0	0	0	0	0	0	0	0
	Cre08.g370000	unknown		2.35422	0.00270506		Early-up			Late-dwn							0	0	0	0	0	0	0	GO:0015977 GO:0016984
	Cre09.g390912	unknown		2.35284	0.0164212		Early-up			Late-dwn							0	0	0	0	0	0	0	GO:0005515
	Cre12.g531283	unknown		2.34917	0.012741		Early-up				0	0	0	0	0	0	0	0	0	0	0	0	0	0
MLH2	Cre04.g227000	DNA mismatch repair protein	MutL homolog; belongs to the Mlh2/Pms1/Pms2 family [see PMID: 17992532]. Homolog of MutL, which forms a complex with MutS	2.34865	0.00987232		Early-up			Late-dwn							PF01119 PF08676 PF13589	PTHR10073 PTHR10073:SF12	PTHR10073	PTHR10073:SF12	KOG1978	0	K10858	GO:0005524 GO:0006298 GO:0030983 GO:0032300
	Cre03.g201500	(1 of 1) PF16740 - Spindle and kinetochore-associated protein 2 (SKA2)		2.34767	0.0221849		Early-up			Late-dwn							PF16740	0	0	0	0	0	0	GO:0003677
FHL2	Cre14.g625600	FtsH-like ATPase	FtsH-like membrane ATPase/metalloprotease with PKD/REJ domain	2.34655	0.0165755		Early-up			Late-dwn							0	0	0	0	0	0	0	0
	Cre11.g467583	unknown		2.34628	0.000753756		Early-up			Late-dwn							0	PTHR16128 PTHR16128:SF5	PTHR16128	PTHR16128:SF5	0	0	0	GO:0005515
	Cre11.g467656	unknown		2.34325	0.000339158		Early-up			Late-dwn							0	0	0	0	0	0	0	0
ANK15	Cre12.g553500	Predicted protein with ankyrin repeats	protein of unknown function with ankyrin repeats	2.34073	0.00645729		Early-up			Late-dwn							PF12796	PTHR24198	PTHR24198	PTHR24198	0	0	0	GO:0005515
U63	Cre09.g402293	unknown		2.33917	0.0010494		Early-up			Late-dwn	0	0	0	0	0	0	0	0	0	0	0	0	0	0
	Cre12.g536412	unknown		2.33327	0.018608		Early-up				0	0	0	0	0	0	0	0	0	0	0	0	0	0
	Cre13.g564151	unknown		2.33133	0.0473619		Early-up										PF13229	PTHR11319	PTHR11319	PTHR11319	0	0	0	GO:0005506 GO:0005746 GO:0009055 GO:0020037
	Cre17.g711600	unknown		2.33077	0.00861803		Early-up			Late-dwn							0	0	0	0	0	0	0	0
	Cre02.g101750	(1 of 1) PF04484 - Family of unknown function (DUF566) (DUF566)		2.32883	0.0177944		Early-up			Late-dwn							PF04484	PTHR31807	PTHR31807	PTHR31807	0	0	0	0
	Cre03.g208833	(1 of 1) K10896 - fanconi anemia group M protein (FANCM)		2.32783	0.0117915		Early-up			Late-dwn							PF00271 PF04851	PTHR14025 PTHR14025:SF20	PTHR14025	PTHR14025:SF20	0	EC:3.6.4.12	K10896	GO:0003676 GO:0003677 GO:0004386 GO:0005515 GO:0005524 GO:0008270 GO:0016787
	Cre11.g467618	unknown		2.31801	0.0147059		Early-up			Late-dwn	0	0	0	0	0	0	0	0	0	0	0	0	0	0
	Cre07.g331475	(1 of 6) PTHR23091:SF255 - ACYL-COA N-ACYLTRANSFERASES-LIKE PROTEIN		2.31668	0.015112		Early-up			Late-dwn							PF00583	PTHR23091 PTHR23091:SF255	PTHR23091	PTHR23091:SF255	0	EC:2.3.1.88	0	GO:0008080 GO:0008152
	Cre10.g464700	unknown		2.31606	0.00329408		Early-up			Late-dwn	0	0	0	0	0	0	0	0	0	0	0	0	0	0
DRP4A	Cre06.g250650	Similar to DRP4 (MX-like) class of Dynamin-like GTPases	Also named EZY8, an early zygote expressed protein [PMID: 1848763]	2.31203	0.0326736		Early-up										PF00350 PF01031	PTHR11566	PTHR11566	PTHR11566	KOG0446	EC:3.6.5.5	0	GO:0003924 GO:0005525
EBM5	Cre07.g337750	Mannan endo-1,4-beta-mannosidase		2.31032	0.0437494		Early-up										PF00150	PTHR31451	PTHR31451	PTHR31451	0	EC:3.2.1.78	0	GO:0003824 GO:0004553 GO:0005975 GO:0043169
	Cre16.g667900	contains two copies of AP2 DNA-binding domain	contains two copies of AP2 DNA-binding domain	2.30537	0.00205986		Early-up			Late-dwn							PF00847	PTHR32467 PTHR32467:SF34	PTHR32467	PTHR32467:SF34	0	0	0	GO:0003677 GO:0003700 GO:0006355 GO:0007275
PGM6	Cre06.g258650	Phosphoglycerate mutase-like protein	phosphoglycerate/bisphosphoglycerate mutase family protein	2.30298	0.0328079		Early-up			Late-dwn							PF00300	PTHR23029 PTHR23029:SF1	PTHR23029	PTHR23029:SF1	0	0	0	0
	Cre06.g258226	(1 of 5) 3.2.1.23 - Beta-galactosidase / Lactase		2.30258	0.000845748		Early-up			Late-dwn							PF02449	0	0	0	0	EC:3.2.1.23	0	GO:0003824 GO:0004565 GO:0005975 GO:0009341 GO:0043169
	Cre06.g308750	(1 of 1) PTHR20855//PTHR20855:SF15 - ADIPOR/PROGESTIN RECEPTOR-RELATED // PROGESTIN AND ADIPOQ RECEPTOR FAMILY MEMBER 3		2.30002	0.00149814		Early-up			Late-dwn							PF03006	PTHR20855 PTHR20855:SF15	PTHR20855	PTHR20855:SF15	KOG0748	0	0	GO:0016021
	Cre10.g462150	unknown		2.29738	0.00247545		Early-up			Late-dwn							0	0	0	0	0	0	0	0
	Cre11.g480950	High mobility group protein	High mobility group proteins, non-histone components of chromatin. ChromoDB HMGB346	2.2972	0.0263091		Early-up			Late-dwn	0	0	0	0	0	0	PF00505	PTHR13711	PTHR13711	PTHR13711	KOG0381	0	0	GO:0003677
	Cre06.g269850	Glycosyl transferase		2.29694	0.00585503		Early-up										0	0	0	0	0	0	0	GO:0042309 GO:0050825 GO:0050826
	Cre09.g393469	unknown		2.29625	0.026421		Early-up			Late-dwn	0	0	0	0	0	0	0	0	0	0	0	0	0	0
	Cre10.g424550	unknown		2.29461	0.00481675			Late-up									0	0	0	0	0	0	0	0
	Cre17.g747497	unknown		2.29292	0.00870615			Late-up									0	0	0	0	0	0	0	0
	Cre02.g095116	unknown		2.29189	0.0272432		Early-up			Late-dwn							0	0	0	0	0	0	0	GO:0042309 GO:0050825 GO:0050826
	Cre05.g239250	(1 of 2) PTHR22715:SF0 - TRANSFORMING GROWTH FACTOR BETA REGULATOR 1		2.28984	0.0059571		Early-up			Late-dwn							PF05964 PF05965	PTHR22715 PTHR22715:SF0	PTHR22715	PTHR22715:SF0	0	0	0	GO:0000151 GO:0004842 GO:0005634 GO:0016567
	Cre12.g559900	unknown		2.28626	0.029494		Early-up			Late-dwn							0	0	0	0	0	0	0	0
	Cre11.g467589	protein kinase family protein / protein phosphatase 2C ( PP2C) family protein		2.28311	0.00178332		Early-up			Late-dwn							PF00069	PTHR24359	PTHR24359	PTHR24359	0	EC:2.7.11.25	0	GO:0004672 GO:0004713 GO:0005524 GO:0006468
	Cre01.g047650	(1 of 1) K10268 - F-box and leucine-rich repeat protein 2/20 (FBXL2_20)		2.28103	0.0195929			Late-up									0	PTHR24006 PTHR24006:SF470	PTHR24006	PTHR24006:SF470	0	0	K10268	GO:0005515
FOX2	Cre12.g531200	Multicopper ferroxidase	multicopper ferroxidase-like protein	2.27992	0.000679139		Early-up										PF07731 PF07732	PTHR10127 PTHR10127:SF648	PTHR10127	PTHR10127:SF648	0	EC:1.16.3.1	K14735	GO:0005507 GO:0016491 GO:0055114
ANR1	Cre03.g164000	Anaerobiosis-Related protein 1	Thylakoid membrane protein [PMID: 17078018]; involved in the response to anaerobiosis; interacts with PETO protein	2.27953	0.00765573		Early-up			Late-dwn							0	0	0	0	0	0	0	0
	Cre10.g458300	unknown		2.27652	0.00436201		Early-up			Late-dwn							0	0	0	0	0	0	0	0
	Cre17.g741750	unknown		2.27383	0.00916113		Early-up			Late-dwn							0	PTHR13140	PTHR13140	PTHR13140	0	0	0	0
LAL2	Cre02.g106250	La-like RNA-binding protein	contains an N-terminal La domain and a RRM motif; its closest homologues in Arabidopsis are LA-like proteins with a single RRM and an N-terminal extension (AT5G46250, AT3G19090), believed not to fulfill the stabilization function for tRNA precursors (PMID: 17459889); coulnd be involved in ribosome biogenesis	2.2736	0.0123431		Early-up			Late-dwn	0	0	0	0	0	0	PF05383	PTHR22792	PTHR22792	PTHR22792	0	0	0	GO:0000166 GO:0003676 GO:0003723 GO:0005634 GO:0006396 GO:0030529
	Cre12.g560750	Mitochondrial transcription termination factor family protein		2.27355	0.0170584		Early-up			Late-dwn							PF02536	PTHR13068	PTHR13068	PTHR13068	0	0	0	GO:0003690 GO:0005739 GO:0006355
	Cre02.g114950	unknown		2.26972	0.0233058		Early-up			Late-dwn	0	0	0	0	0	0	0	0	0	0	0	0	0	0
	Cre13.g607650	ATCPK5,CPK5		2.26708	0.046634		Early-up			Late-dwn							PF13202 PF13499	PTHR10891 PTHR10891:SF5	PTHR10891	PTHR10891:SF5	KOG0027 KOG0028	0	0	GO:0005509
	Cre14.g624600	Homeodomain-like superfamily protein		2.26668	0.0250241		Early-up			Late-dwn							0	0	0	0	0	0	0	GO:0003677
	Cre01.g066552	(1 of 6) 3.5.1.52 - Peptide-N(4)-(N-acetyl-beta-glucosaminyl)asparagine amidase / N-oligosaccharide glycopeptidase		2.2662	0.000817664		Early-up			Late-dwn	0	0	0	0	0	0	PF00085	PTHR10438	PTHR10438	PTHR10438	KOG0907	EC:3.5.1.52	K03671	GO:0006662 GO:0009055 GO:0015035 GO:0045454
	Cre13.g567150	Transducin/WD40 repeat-like superfamily protein		2.26513	0.00479061		Early-up			Late-dwn							0	PTHR16220 PTHR16220:SF0	PTHR16220	PTHR16220:SF0	KOG4497	0	0	GO:0005515
	Cre06.g299950	unknown		2.26478	0.00119673		Early-up										0	0	0	0	0	0	0	0
	Cre03.g161950	unknown		2.26445	0.026824		Early-up			Late-dwn							0	0	0	0	0	0	0	GO:0005515
SBE3	Cre10.g444700	Starch Branching Enzyme	catalyses the formation of alpha-1,6 linkages within the polymer by cleaving a preexisting linear chain and transferring the fragment at the non reducing end of the cleaved glucan to an alpha-1,6 position	2.26097	0.0197041		Early-up			Late-dwn							PF00128 PF02806 PF02922	PTHR10357 PTHR10357:SF141	PTHR10357	PTHR10357:SF141	0	EC:2.4.1.18	K00700	GO:0003824 GO:0004553 GO:0005975 GO:0043169
PHC19	Cre17.g696500	pherophorin-C19 (PHC19) [PMID: 16367971]; belongs to the large pherophorin-family, a family of glycoproteins with a central hydroxyproline-rich (HR) domain.	pherophorin-C19 (PHC19) [PMID: 16367971]; belongs to the large pherophorin-family, a family of glycoproteins with a central hydroxyproline-rich (HR) domain.	2.25915	0.0382406		Early-up				0	0	0	0	0	0	PF12499	0	0	0	0	0	0	0
XPD3	Cre09.g397350	RAD3/XP-D family DNA-binding helicase	Rad3-like ATP-dependent DNA helicase, probably mitochondrial; similar to BRCA1-binding helicase-like protein BACH1 (GI:13661819) Homo sapiens).Similar to Arabidopsis At1g21730; null-allele mutant was isolated (PMID 29743196)	2.259	0.00140666		Early-up			Late-dwn							PF06733 PF13307	PTHR11472 PTHR11472:SF6	PTHR11472	PTHR11472:SF6	KOG1132	EC:3.6.4.13	K15362	GO:0003676 GO:0003677 GO:0004003 GO:0005524 GO:0006139 GO:0008026 GO:0016817 GO:0016818
	Cre16.g694250	unknown		2.2587	0.00704566			Late-up									PF12937	PTHR20995 PTHR20995:SF19	PTHR20995	PTHR20995:SF19	0	0	0	GO:0005515
ELG32	Cre04.g211950	Exostosin-like glycosyltransferase 32		2.25528	0.00767648		Early-up			Late-dwn							PF03016	PTHR11062 PTHR11062:SF21	PTHR11062	PTHR11062:SF21	0	EC:2.4.2.41	0	0
	Cre11.g477700	unknown		2.25447	0.0108761			Late-up									0	0	0	0	0	0	0	0
	Cre08.g380700	unknown		2.25436	0.00764422		Early-up										0	0	0	0	0	0	0	GO:0005975
	Cre16.g666300	PAS domain-containing protein tyrosine kinase family protein		2.25236	0.0117915		Early-up			Late-dwn							PF07714	PTHR23257	PTHR23257	PTHR23257	KOG0192	EC:2.7.11.25	0	GO:0004672 GO:0004713 GO:0005524 GO:0006468
	Cre16.g662702	RNA-binding (RRM/RBD/RNP motifs) family protein		2.24494	0.0148673		Early-up			Late-dwn							PF00076	PTHR24012 PTHR24012:SF332	PTHR24012	PTHR24012:SF332	KOG0131	0	K14411	GO:0000166 GO:0003676
	Cre09.g400219	Acyl transferase/acyl hydrolase/lysophospholipase superfamily protein		2.2433	0.00946181		Early-up			Late-dwn							0	PTHR12406	PTHR12406	PTHR12406	0	EC:3.1.1.3	0	GO:0008152
TEF30	Cre01.g031100	conserved expressed protein, SHOOT1 homolog		2.24201	0.0296016		Early-up			Late-dwn							0	PTHR17130 PTHR17130:SF24	PTHR17130	PTHR17130:SF24	0	0	0	GO:0005488 GO:0005515
	Cre11.g474750	unknown		2.24155	0.0426065		Early-up										PF05637	PTHR31306 PTHR31306:SF1	PTHR31306	PTHR31306:SF1	0	EC:2.4.2.39	0	GO:0016021 GO:0016757
	Cre03.g179750	(1 of 14) PF00892 - EamA-like transporter family (EamA)		2.23769	0.0128292		Early-up			Late-dwn							PF00892	0	0	0	0	0	0	GO:0016020 GO:0016021
	Cre06.g288100	(1 of 1) PTHR12829//PTHR12829:SF1 - N6-ADENOSINE-METHYLTRANSFERASE // SUBFAMILY NOT NAMED		2.23667	0.00318374		Early-up			Late-dwn							PF05063	PTHR12829 PTHR12829:SF1	PTHR12829	PTHR12829:SF1	0	EC:2.1.1.62	K05925	GO:0006139 GO:0008168 GO:0042309 GO:0050825 GO:0050826
	Cre06.g266550	unknown		2.2338	0.023911		Early-up			Late-dwn	0	0	0	0	0	0	0	PTHR38382 PTHR38382:SF1	PTHR38382	PTHR38382:SF1	0	0	0	0
	Cre06.g292950	(1 of 1) K03505 - DNA polymerase delta subunit 4 (POLD4)		2.23363	0.0125674		Early-up			Late-dwn							PF04081	PTHR14303 PTHR14303:SF0	PTHR14303	PTHR14303:SF0	0	0	K03505	GO:0005634 GO:0006260
U48	Cre11.g479900	unknown	Thioredoxin-like fold	2.231	0.0309828		Early-up			Late-dwn							0	0	0	0	0	0	0	0
	Cre12.g558350	unknown		2.22898	0.0115755		Early-up			Late-dwn	0	0	0	0	0	0	0	0	0	0	0	0	0	0
	Cre16.g691550	unknown		2.22789	0.0134643		Early-up			Late-dwn	0	0	0	0	0	0	0	0	0	0	0	0	0	0
	Cre16.g687100	unknown		2.22597	0.0217409		Early-up			Late-dwn							0	0	0	0	0	0	0	0
	Cre07.g356960	unknown		2.22176	0.0434861		Early-up			Late-dwn							0	0	0	0	0	0	0	0
	Cre13.g572650	unknown		2.21985	0.0483301		Early-up			Late-dwn							0	0	0	0	0	0	0	0
	Cre16.g686050	Protein of unknown function (DUF726)		2.21923	0.00649595		Early-up			Late-dwn							PF05277	PTHR17920	PTHR17920	PTHR17920	0	0	0	0
HLM8	Cre03.g197700	Histone-lysine N-methyltransferase	Protein contains a SET domain with similarity to Arabidopsis thaliana ATX1, SET27, SDG27 (At2g3165). ChromoDB SDG344	2.21883	0.0155265		Early-up			Late-dwn							PF00855 PF00856 PF05964 PF05965 PF13832	PTHR13793 PTHR13793:SF100	PTHR13793	PTHR13793:SF100	0	EC:2.1.1.43	0	GO:0003677 GO:0005515 GO:0005634
	Cre02.g107650	unknown		2.21653	0.00671852		Early-up			Late-dwn							0	0	0	0	0	0	0	GO:0042309 GO:0050825 GO:0050826
	Cre08.g381350	unknown		2.21505	0.0045871		Early-up			Late-dwn	0	0	0	0	0	0	0	0	0	0	0	0	0	0
	Cre03.g195300	unknown		2.21461	0.0474592		Early-up				0	0	0	0	0	0	0	0	0	0	0	0	0	0
	Cre06.g271600	unknown		2.21381	0.00875758		Early-up			Late-dwn							0	0	0	0	0	0	0	0
	Cre12.g561601	unknown		2.21377	0.0478226		Early-up			Late-dwn							0	0	0	0	0	0	0	0
CYG65	Cre07.g348650	Adenylate/guanylate cyclase		2.21187	0.00518195		Early-up										PF00211	PTHR11920	PTHR11920	PTHR11920	0	EC:4.6.1.1 EC:4.6.1.2	0	GO:0009190 GO:0016849 GO:0035556
	Cre03.g154726	unknown		2.21061	0.0357242		Early-up			Late-dwn	0	0	0	0	0	0	0	0	0	0	0	0	0	0
	Cre04.g228300	Serine/threonine protein kinase		2.20966	0.0111496			Late-up									PF07714	PTHR24349 PTHR24349:SF79	PTHR24349	PTHR24349:SF79	KOG0580	EC:2.7.11.1	K08850	GO:0004672 GO:0004713 GO:0005524 GO:0006468
TAUD1	Cre13.g569400	Similar to conserved hypothetical protein in bacteria	Similar to Bordetella ACCESSION CAE41228	2.20836	0.0295003			Late-up			GAMMA-BUTYROBETAINE HYDROXYLASE-RELATED	TAUD DOMAIN-CONTAINING PROTEIN	l-carnitine synthesis	transport of long-chain fatty acids into mitochondria	S-limitation	https://www.ncbi.nlm.nih.gov/pmc/articles/PMC2910963/	PF02668	PTHR10696 PTHR10696:SF23	PTHR10696	PTHR10696:SF23	0	0	0	GO:0016491 GO:0055114
	Cre07.g346550	(1 of 26) KOG1187 - Serine/threonine protein kinase		2.20807	0.0255887			Late-up									PF00069	PTHR23257 PTHR23257:SF513	PTHR23257	PTHR23257:SF513	KOG1187	EC:2.7.11.1	0	GO:0004672 GO:0004713 GO:0005524 GO:0006468
	Cre09.g408150	unknown		2.20795	0.00332251		Early-up			Late-dwn							0	0	0	0	0	0	0	0
	Cre08.g379750	unknown		2.20414	0.0365791		Early-up			Late-dwn							PF09799	PTHR13531	PTHR13531	PTHR13531	KOG4502	0	K19385	0
	Cre09.g396350	SAMC2		2.20366	0.00643572		Early-up			Late-dwn							PF00153	PTHR24089 PTHR24089:SF51	PTHR24089	PTHR24089:SF51	KOG0768	0	K15111	0
	Cre12.g520900	unknown		2.20168	0.0141377		Early-up			Late-dwn	0	0	0	0	0	0	0	0	0	0	0	0	0	0
	Cre03.g199199	(1 of 47) PF07282 - Putative transposase DNA-binding domain (OrfB_Zn_ribbon)		2.19828	0.0469528		Early-up			Late-dwn							PF07282	0	0	0	0	0	0	0
CSP41B	Cre10.g435800	Chloroplast stem-loop-binding protein 41b	Cleaves RNA in vitro, but appears necessary for stabilizing Cp mRNA in Arabidopsis and spinach; Arabidopsis homolog binds multiple mRNA and rRNA and interacts with Csp41a in multimeric complexes; also found associated with ribosomes and RNA polymerase; cp ribosome-associated protein RAP38; similar to NAD-dependent nucleoside-diphosphate-sugar epimerase/dehydratase	2.19789	0.0232876		Early-up			Late-dwn							PF01370	PTHR10366 PTHR10366:SF289	PTHR10366	PTHR10366:SF289	KOG1371	0	0	GO:0003824 GO:0050662
	Cre04.g213050	unknown		2.19687	0.0138624		Early-up			Late-dwn							0	0	0	0	0	0	0	0
	Cre02.g101050	unknown		2.1947	0.00372028		Early-up			Late-dwn							0	0	0	0	0	0	0	0
AMX2	Cre01.g000650	Copper amine oxidase	possibly peroxisomal; contains PTS1 canonical sequence; catalyze oxidation of primary amines	2.19204	0.0478535			Late-up									PF01179 PF02727 PF02728	PTHR10638 PTHR10638:SF18	PTHR10638	PTHR10638:SF18	KOG1186	EC:1.4.3.21	K00276	GO:0005507 GO:0008131 GO:0009308 GO:0048038 GO:0055114
	Cre03.g199200	unknown		2.18695	0.0383029		Early-up			Late-dwn							0	0	0	0	0	0	0	0
	Cre09.g411350	unknown		2.18584	0.00929293		Early-up										0	0	0	0	0	0	0	0
	Cre11.g467586	protein kinase family protein / protein phosphatase 2C ( PP2C) family protein		2.18437	0.00249787		Early-up										PF00069	PTHR24359	PTHR24359	PTHR24359	0	EC:2.7.11.25	0	GO:0004672 GO:0004713 GO:0005524 GO:0006468
	Cre16.g666576	unknown		2.18416	0.0304222		Early-up			Late-dwn							0	0	0	0	0	0	0	0
	Cre08.g368000	zinc ion binding		2.18373	0.0138768		Early-up				EGL NINE HOMOLOG-RELATED	0	Regulates HIF transcription factor	Mammalian oxygen homeostasis	Abiotic stresses	0	PF01753	PTHR12907	PTHR12907	PTHR12907	0	EC:3.4.19.12	0	GO:0003779 GO:0007010 GO:0008270 GO:0042309 GO:0050825 GO:0050826
	Cre16.g692750	unknown		2.17511	0.00345746		Early-up			Late-dwn	0	0	0	0	0	0	0	0	0	0	0	0	0	GO:0003677
FAP212	Cre02.g077850	Flagellar Associated Protein 212	Flagellar Associated Protein, found in the flagellar proteome; belongs to family E of Chlamydomonadale-specific proteins, found in clusters, mostly on chromosome 8 and carrying two Ser/Pro-rich domains; null-allele passenger mutation was isolated (PMID 29743196)	2.17377	0.021177		Early-up			Late-dwn							0	0	0	0	0	0	0	0
	Cre12.g507909	unknown		2.17348	0.0288928		Early-up			Late-dwn							0	0	0	0	0	0	0	0
	Cre09.g403151	unknown		2.17228	0.00893158		Early-up			Late-dwn	0	0	0	0	0	0	0	0	0	0	0	0	0	0
	Cre08.g363750	CBL8		2.17209	0.00212746		Early-up			Late-dwn							PF13405 PF13499	PTHR23056	PTHR23056	PTHR23056	KOG0027	0	K06268	GO:0005509
	Cre04.g220250	(1 of 55) PF00651 - BTB/POZ domain (BTB)		2.17122	0.0159812		Early-up			Late-dwn							PF00651	PTHR26379	PTHR26379	PTHR26379	0	0	0	GO:0005515
	Cre03.g155250	unknown		2.17017	0.012192		Early-up			Late-dwn							0	0	0	0	0	0	0	GO:0004420 GO:0015936 GO:0050662 GO:0055114
	Cre04.g212050	(1 of 15) PF00498 - FHA domain (FHA)		2.1686	0.00517463		Early-up			Late-dwn							PF00498	PTHR15464	PTHR15464	PTHR15464	0	0	0	GO:0005515 GO:0042309 GO:0050825 GO:0050826
	Cre10.g449127	unknown		2.16711	0.00564709		Early-up			Late-dwn	0	0	0	0	0	0	0	0	0	0	0	0	0	0
POLQ2	Cre08.g384390	DNA polymerase theta	Homologous to eukaryotic DNA polymerase theta. Involved in DNA repair; a class A polymerase; null-allele mutant was isolated (PMID 29743196)	2.16642	0.0410731		Early-up			Late-dwn							PF00270 PF00271	0	0	0	0	EC:2.7.7.7	K02349	GO:0003676 GO:0004386 GO:0005524
	Cre06.g257351	unknown		2.16557	0.0363324		Early-up			Late-dwn							0	0	0	0	0	0	0	0
APC10	Cre13.g571850	Anaphase promoting complex subunit 10	Subunit of Anaphase Promoting Complex	2.16393	0.0354681		Early-up			Late-dwn							PF03256	PTHR12936	PTHR12936	PTHR12936	KOG3437	0	K03357	0
	Cre10.g464300	unknown		2.16284	0.0200412			Late-up									0	0	0	0	0	0	0	GO:0042309 GO:0050825 GO:0050826
	Cre17.g701809	unknown		2.15947	0.004728		Early-up										PF00069	0	0	0	0	EC:2.7.11.22	0	GO:0004672 GO:0005524 GO:0006468
	Cre16.g656150	MEE15		2.15796	0.0246928			Late-up									PF07690	PTHR23504 PTHR23504:SF1	PTHR23504	PTHR23504:SF1	KOG2615	0	0	GO:0016021 GO:0055085
	Cre04.g226400	(1 of 2) PTHR10252:SF25 - DNA POLYMERASE EPSILON SUBUNIT 4		2.15794	0.00224621		Early-up			Late-dwn							0	PTHR10252 PTHR10252:SF25	PTHR10252	PTHR10252:SF25	0	0	0	GO:0003677 GO:0046982
PHC43	Cre07.g330750	Pherophorin-chlamydomonas homolog 43		2.15567	0.0199203		Early-up			Late-dwn							PF12499	0	0	0	0	EC:2.7.11.1	0	GO:0005199
	Cre03.g204450	unknown		2.15561	0.0108852		Early-up			Late-dwn							0	0	0	0	0	0	0	GO:0051536
MGE1	Cre08.g370450	Mitochondrial GrpE homolog	mitochondrial grpE-type co-chaperone of the HSP70 system; probable co-chaperone of the HSP70C chaperone; assists matrix Hsp70 in both protein translocation across the mitochondrial membranes and subsequent protein folding; similar to At4g26780 and At5g55200	2.15134	0.025777		Early-up			Late-dwn							PF01025	PTHR21237 PTHR21237:SF23	PTHR21237	PTHR21237:SF23	0	0	K03687	GO:0000774 GO:0006457 GO:0042803 GO:0051087
HEL32	Cre07.g312950	DEAD/DEAH box DNA/RNA helicase		2.15049	0.00733192		Early-up										0	0	0	0	0	0	0	0
KIL15	Cre01.g055600	Putative kinesin-like motor protein	Putative kinesin motor-like protein, closest match to kinesin-15 family. Sequence gap in gene sequence and gaps nearby preclude a clear assignment; null-allele mutant was isolated (PMID 29743196)	2.14891	0.0303055		Early-up			Late-dwn							PF00225	PTHR24115	PTHR24115	PTHR24115	KOG0240	EC:3.6.4.4	K10400	GO:0003777 GO:0005524 GO:0005871 GO:0007018 GO:0008017
	Cre13.g589200	unknown		2.14805	0.00195646		Early-up			Late-dwn							0	0	0	0	0	0	0	GO:0008270
	Cre03.g153100	unknown		2.14741	0.0141864		Early-up			Late-dwn							0	0	0	0	0	0	0	0
	Cre11.g477900	protein of unknown function		2.14724	0.00457501		Early-up										0	0	0	0	0	0	0	0
	Cre16.g682026	unknown		2.14613	0.0203127			Late-up									0	0	0	0	0	0	0	GO:0042309 GO:0050825 GO:0050826
	Cre03.g179600	unknown		2.14319	0.00610001		Early-up			Late-dwn							0	0	0	0	0	0	0	0
	Cre01.g010150	(1 of 8) PTHR11089 - GTP-BINDING PROTEIN-RELATED		2.1417	0.0112531		Early-up			Late-dwn							PF01926	PTHR11089	PTHR11089	PTHR11089	0	0	0	GO:0005525
	Cre14.g632076	unknown		2.13809	0.0446235		Early-up			Late-dwn	0	0	0	0	0	0	0	0	0	0	0	0	0	0
ASP3	Cre01.g026500	Pepsin-type aspartyl protease	Aspartic protease, pepsin (A1) family; directed to secretory pathway	2.13783	0.0273257		Early-up			Late-dwn							PF00026	PTHR13683 PTHR13683:SF253	PTHR13683	PTHR13683:SF253	KOG1339	EC:3.4.23.12	0	GO:0004190 GO:0006508
	Cre12.g557300	bZIP transcription factor	Basic-leucine zipper (bZIP) transcription factor, probably responds to cAMP	2.13611	0.00228258		Early-up			Late-dwn							PF07716	0	0	0	0	0	0	GO:0003700 GO:0006355 GO:0043565
	Cre11.g467643	unknown		2.13513	0.049877		Early-up										0	0	0	0	0	0	0	0
DNJ34	Cre07.g327450	DnaJ-like protein	DnaJ-like protein, perhaps targeted to the chloroplast (contains N-terminal extension that is predicted by ChloroP to be chloroplast transit peptide); no homology with other proteins in protein database	2.13492	0.00720047			Late-up									PF00226	PTHR24078 PTHR24078:SF201	PTHR24078	PTHR24078:SF201	0	0	0	GO:0006457 GO:0031072 GO:0051082
	Cre13.g581700	unknown		2.13254	0.0229691		Early-up										0	PTHR11258 PTHR11258:SF11	PTHR11258	PTHR11258:SF11	0	EC:2.7.7.84	0	GO:0003723 GO:0003725 GO:0005524 GO:0006955 GO:0016740 GO:0051607
	Cre13.g562150	GTP-binding protein-related		2.12951	0.0174234		Early-up			Late-dwn							PF01926 PF06071	PTHR23305 PTHR23305:SF12	PTHR23305	PTHR23305:SF12	KOG1491	0	K06942	GO:0005525
	Cre03.g187500	Dual specificity phosphatase		2.12767	0.000690601		Early-up			Late-dwn							PF05706	PTHR23339 PTHR23339:SF64	PTHR23339	PTHR23339:SF64	0	EC:3.1.3.16 EC:3.1.3.48	0	GO:0004721 GO:0004725 GO:0016311 GO:0016791
ATR1	Cre10.g467200	ATM/ATR-related phosphatidylinositol 3-kinase	DNA damage sensing protein kinase homolog; related to ataxia telangiectasia RAD3/ATRprotein. PI3K related	2.12559	0.00131089		Early-up			Late-dwn							PF00454 PF02259 PF02260	PTHR11139 PTHR11139:SF69	PTHR11139	PTHR11139:SF69	0	EC:2.7.11.1	K06640	GO:0005515 GO:0016773
SRS7	Cre06.g278239	Serine/arginine-rich pre-mRNA splicing factor		2.12533	0.00226132			Late-up			RNA BINDING PROTEIN	0	Serine/arginine-rich pre-mRNA splicing factor	alternative splicing regulator	Gene regulation	0	PF00076	PTHR24012 PTHR24012:SF487	PTHR24012	PTHR24012:SF487	KOG0105	0	K12890	GO:0000166 GO:0003676
	Cre11.g475650	unknown		2.12285	0.0375377		Early-up			Late-dwn							0	0	0	0	0	0	0	GO:0003677
	Cre03.g196050	(1 of 1) K16745 - B9 domain-containing protein 2 (B9D2)		2.12113	0.0444626		Early-up			Late-dwn							PF07162	PTHR12968	PTHR12968	PTHR12968	KOG4028	0	K16745	GO:0005515
TGL22	Cre14.g611552	Triacylglycerol lipase		2.12013	0.00232079		Early-up			Late-dwn							PF01764	PTHR21493	PTHR21493	PTHR21493	0	EC:3.1.1.3	0	GO:0006629
	Cre12.g561100	unknown		2.1186	0.00229261		Early-up			Late-dwn							PF06839	0	0	0	0	0	0	GO:0008270 GO:0031072
	Cre12.g523600	unknown		2.11783	0.045177		Early-up			Late-dwn							PF12340 PF12359	PTHR13367 PTHR13367:SF8	PTHR13367	PTHR13367:SF8	0	0	0	0
	Cre12.g547651	unknown		2.11478	0.0365831		Early-up			Late-dwn	0	0	0	0	0	0	0	0	0	0	KOG1003 KOG4593	0	0	0
	Cre07.g344260	unknown		2.11315	0.0162238		Early-up										0	0	0	0	0	0	0	0
	Cre10.g439800	unknown		2.11237	0.0145826		Early-up			Late-dwn							0	0	0	0	0	0	0	0
	Cre06.g284400	(1 of 1) K06695 - 26S proteasome regulatory subunit, ATPase 3, interacting protein (PSMC3IP)		2.10786	0.0378181		Early-up			Late-dwn							PF07106	PTHR15938	PTHR15938	PTHR15938	KOG4603	0	K06695	0
CSC5	Cre10.g456554	Chlamydomonadale-specific family C protein	function unknown; homologs in Gonium, not Volvox	2.10606	0.0109856			Late-up									0	0	0	0	0	0	0	0
	Cre05.g236600	unknown		2.106	0.0239753		Early-up										0	0	0	0	0	0	0	0
	Cre16.g682251	tetratricopeptide repeat (TPR)-containing protein		2.10163	0.010224		Early-up			Late-dwn							PF13414 PF14737	PTHR22904	PTHR22904	PTHR22904	0	0	0	GO:0005488 GO:0005515
	Cre02.g073350	unknown		2.09881	0.0406725		Early-up										0	0	0	0	0	0	0	0
	Cre08.g374750	unknown		2.09777	0.0469528		Early-up			Late-dwn							0	0	0	0	0	EC:2.7.11.1	0	0
	Cre06.g270550	unknown		2.09631	0.0107248		Early-up			Late-dwn							0	0	0	0	0	0	0	0
	Cre01.g001450	Predicted protein	Contains IQ calmodulin-binding region and P-loop containing nucleoside triphosphate hydrolase domain	2.08954	0.0334581		Early-up			Late-dwn							0	0	0	0	0	0	0	GO:0005515
CGL35	Cre03.g162250	Conserved in the Green Lineage		2.08827	0.0315307		Early-up			Late-dwn							PF02144	PTHR10870	PTHR10870	PTHR10870	0	EC:3.1.11.2	K02830	GO:0003684 GO:0005634 GO:0006281 GO:0008853
FMO1	Cre03.g167150	Flavin-containing monooxygenase	Use NADPH and non-covalently-bound FAD to catalyse the oxygenation of nucleophilic nitrogen, sulphur, phosphorous and selenium atoms; important for xenobiotic detoxification; one of the many Arabidopsis homologues is essential for Systemic Acquired Resistance to pathogens (PMID: 16778014)	2.08087	0.0451607			Late-up									PF00743	PTHR23023 PTHR23023:SF4	PTHR23023	PTHR23023:SF4	KOG1399	0	0	GO:0004499 GO:0050660 GO:0050661 GO:0055114
	Cre09.g408400	Triose phosphate transporter	, contains MYND zinc-finger domain	2.0738	0.00690715		Early-up				0	0	0	0	0	0	PF01753	PTHR32523 PTHR32523:SF8	PTHR32523	PTHR32523:SF8	0	EC:3.4.19.12	0	GO:0008270
	Cre10.g437300	unknown		2.07125	0.0186828		Early-up			Late-dwn							PF00053	0	0	0	0	0	0	GO:0005515
ZYS1B	Cre17.g719100	expressed during early stage of zygote formation (PMID: 8252638); highly similar to ZYS1A	expressed during early stage of zygote formation (PMID: 8252638); highly similar to ZYS1A	2.06947	0.0243547			Late-up									PF12906	0	0	0	0	0	0	GO:0008270
	Cre16.g655050	unknown		2.06757	0.0229254		Early-up										0	0	0	0	0	0	0	0
	Cre13.g576500	HYP7,RHL1		2.06668	0.015947		Early-up			Late-dwn							0	PTHR35698 PTHR35698:SF1	PTHR35698	PTHR35698:SF1	0	0	0	0
	Cre02.g118550	unknown		2.06654	0.00258037		Early-up			Late-dwn							0	0	0	0	0	0	0	0
	Cre03.g169350	unknown		2.06591	0.0410455		Early-up			Late-dwn							0	0	0	0	0	0	0	GO:0005524 GO:0006298 GO:0030983
	Cre13.g585175	unknown		2.06565	0.045004			Late-up									0	0	0	0	0	0	0	GO:0046912
	Cre06.g278214	unknown		2.0628	0.0207644		Early-up			Late-dwn							0	0	0	0	0	0	0	0
	Cre02.g101300	(1 of 55) PF00651 - BTB/POZ domain (BTB)		2.06096	0.00241917		Early-up			Late-dwn							PF00651	PTHR26379	PTHR26379	PTHR26379	0	0	0	GO:0005515
	Cre08.g382750	unknown		2.05979	0.0230347		Early-up				0	0	0	0	0	0	0	0	0	0	0	0	0	GO:0042309 GO:0050825 GO:0050826
	Cre02.g083259	unknown		2.05838	0.0240275		Early-up			Late-dwn	0	0	0	0	0	0	0	0	0	0	0	0	0	0
	Cre15.g643385	Putatively chloroplastic	Putatively chloroplastic	2.05659	0.00720047		Early-up										PF03151	PTHR11132 PTHR11132:SF97	PTHR11132	PTHR11132:SF97	0	0	0	0
LIP2	Cre12.g498750	Triacylglycerol lipase	related to gastric ligase	2.05291	0.0271153		Early-up			Late-dwn							PF04083	PTHR11005 PTHR11005:SF31	PTHR11005	PTHR11005:SF31	KOG2624	EC:3.1.1.3	K14452	GO:0006629
	Cre01.g003700	(1 of 1) PTHR23099 - TRANSCRIPTIONAL REGULATOR		2.05199	0.0272336		Early-up			Late-dwn							PF10263	PTHR23099	PTHR23099	PTHR23099	0	0	0	GO:0005515
	Cre02.g108050	(1 of 1) PTHR12701 - BCR-ASSOCIATED PROTEIN, BAP		2.05106	0.0250815		Early-up			Late-dwn							0	PTHR12701	PTHR12701	PTHR12701	0	0	0	GO:0005783 GO:0006886 GO:0016021
	Cre12.g528650	unknown		2.04969	0.0170066		Early-up			Late-dwn							0	0	0	0	0	0	0	0
	Cre07.g343500	(1 of 55) PTHR32523//PTHR32523:SF8 - FAMILY NOT NAMED // PHYTOL KINASE 1, CHLOROPLASTIC		2.04966	0.0476875		Early-up			Late-dwn							0	PTHR32523 PTHR32523:SF8	PTHR32523	PTHR32523:SF8	0	EC:3.4.19.12	0	GO:0008270
CGL4	Cre16.g692650	unknown		2.04928	0.0081219		Early-up			Late-dwn							0	PTHR35128 PTHR35128:SF1	PTHR35128	PTHR35128:SF1	0	0	0	0
	Cre02.g142650	unknown		2.04889	0.01802		Early-up										0	0	0	0	0	0	0	0
	Cre02.g091250	unknown		2.04631	0.00612485			Late-up									0	0	0	0	0	0	0	0
MSH6	Cre05.g235750	DNA mismatch repair protein, MutS homolog	functions in mismatch repair (MMR); in other systems, MSH6 interacts with MSH2 to repair GT mismatches and short insertion/deletion mismatches; May contain additional coding sequence in intronic N-island PMID: 27175017	2.04504	0.00449175		Early-up			Late-dwn							PF00488 PF01624 PF05188 PF05192	PTHR11361 PTHR11361:SF31	PTHR11361	PTHR11361:SF31	KOG0217	0	K08737	GO:0005524 GO:0006298 GO:0030983
GST2	Cre16.g682725	Expression is induced by various oxidative stress conditions [PMID: 17435007; PLANT SCIENCE 168:747-759], glutathione S-transferase (sigma class) (GST class-sigma) (Glutathione-dependent PGD synthetase) (Prostaglandin-H2 D-isomerase) (Hematopoietic prosta	Expression is induced by various oxidative stress conditions [PMID: 17435007; PLANT SCIENCE 168:747-759], glutathione S-transferase (sigma class) (GST class-sigma) (Glutathione-dependent PGD synthetase) (Prostaglandin-H2 D-isomerase) (Hematopoietic prosta	2.04381	0.039832		Early-up			Late-dwn							PF00043 PF02798	PTHR11571 PTHR11571:SF118	PTHR11571	PTHR11571:SF118	KOG1695	EC:2.5.1.18 EC:5.3.99.2	0	GO:0005515
PDY2	Cre16.g648350	Methylenetetrahydrofolate reductase family protein		2.0438	0.0289564			Late-up									PF01619	PTHR13914 PTHR13914:SF0	PTHR13914	PTHR13914:SF0	KOG0186	EC:1.5.5.2	K00318	GO:0004657 GO:0005509 GO:0006562
APK1	Cre16.g677500	Chloroplast targetted; involved in sulfur assimilation; catalyzes the phosphorylation of adenosine 5'-phosphosulfate to produce phosphoadenosine phosphosulfate. Appears to be a single gene in Chlamydomonas; homolog of Arabidopsis AKN1 (APK) and AKN2. The gene is not upregulated during a 24h time course of sulfur starvation; referred to as AKN2 in PMID:15470261.	Chloroplast targetted; involved in sulfur assimilation; catalyzes the phosphorylation of adenosine 5'-phosphosulfate to produce phosphoadenosine phosphosulfate. Appears to be a single gene in Chlamydomonas; homolog of Arabidopsis AKN1 (APK) and AKN2. The gene is not upregulated during a 24h time course of sulfur starvation; referred to as AKN2 in PMID:15470261.	2.04135	0.00321079		Early-up			Late-dwn	0	0	0	0	0	0	PF01583	PTHR11055	PTHR11055	PTHR11055	KOG0635	EC:2.7.1.25	K00860	GO:0000103 GO:0004020 GO:0005524 GO:0016301 GO:0016772
CYCD3	Cre06.g284350	D-type cyclin	D-type cyclin homolog. Contains N terminal LXCXE motif that binds retinoblastoma proteins; null-allele mutant was isolated (PMID 29743196)	2.04101	0.00437542		Early-up			Late-dwn							PF00134 PF02984	PTHR10177 PTHR10177:SF203	PTHR10177	PTHR10177:SF203	0	0	K18810	GO:0005634
	Cre03.g209057	unknown		2.03754	0.025859		Early-up										0	0	0	0	0	0	0	0
	Cre04.g220850	(1 of 4) 3.6.3.43 - Peptide-transporting ATPase		2.0347	0.0176235		Early-up										PF00005 PF01061	PTHR19241	PTHR19241	PTHR19241	KOG0061	EC:3.6.3.43	0	GO:0000166 GO:0005524 GO:0016020 GO:0016887 GO:0017111
	Cre02.g081350	Nicotinamidase	Isochorimatase family, involved in nicotinate nucleotide salvage pathway	2.03144	0.0160656			Late-up									PF00857	PTHR11080 PTHR11080:SF2	PTHR11080	PTHR11080:SF2	KOG4003	EC:3.5.1.19	0	GO:0003824 GO:0008152
	Cre12.g551200	Carbohydrate-binding-like fold		2.02975	0.00767648		Early-up			Late-dwn							PF00686	PTHR15048 PTHR15048:SF0	PTHR15048	PTHR15048:SF0	0	EC:3.2.1.1	0	GO:0003824 GO:0005975 GO:0030246 GO:2001070
	Cre14.g611800	unknown		2.02919	0.00655431		Early-up			Late-dwn							0	0	0	0	0	0	0	GO:0042309 GO:0050825 GO:0050826
ORC5	Cre07.g355200	Origin recognition complex subunit 5	Homologous to eukaryotic ORC5, DNA replication control protein	2.02629	0.0208254		Early-up			Late-dwn							PF13191 PF14630	PTHR12705	PTHR12705	PTHR12705	KOG2543	0	0	GO:0000808 GO:0005634 GO:0006260
	Cre07.g347550	(1 of 1) PTHR23389//PTHR23389:SF6 - CHROMOSOME TRANSMISSION FIDELITY FACTOR 18 // ATPASE FAMILY AAA DOMAIN-CONTAINING PROTEIN 5		2.02479	0.00844706		Early-up			Late-dwn							PF00004	PTHR23389 PTHR23389:SF6	PTHR23389	PTHR23389:SF6	0	0	0	GO:0005524
	Cre16.g654750	unknown		2.01995	0.0205741		Early-up			Late-dwn	0	0	0	0	0	0	0	0	0	0	0	0	0	0
	Cre03.g143987	(1 of 17) PF12906 - RING-variant domain (RINGv)		2.01872	0.049843		Early-up			Late-dwn							PF12906	0	0	0	0	0	0	GO:0003824 GO:0006281 GO:0008270
	Cre16.g681250	unknown		2.01387	0.0193848		Early-up										0	PTHR12983	PTHR12983	PTHR12983	0	0	0	0
	Cre01.g013750	unknown		2.0125	0.0396972		Early-up			Late-dwn							0	0	0	0	0	0	0	0
	Cre04.g227700	unknown		2.00786	0.0134713		Early-up										0	0	0	0	0	0	0	0
FDX11	Cre06.g291650	2Fe-2S ferredoxin	Possible 2Fe-2S ferredoxin; COG0633; cd00207, fer2, 2Fe-2S iron-sulfur cluster binding domain	2.00501	0.0104701		Early-up										PF00111	PTHR23426 PTHR23426:SF32	PTHR23426	PTHR23426:SF32	0	0	0	GO:0009055 GO:0051536
	Cre01.g037050	(1 of 2) PTHR10459//PTHR10459:SF71 - DNA LIGASE // SUBFAMILY NOT NAMED		2.00138	0.0174234			Late-up			DNA LIGASE	0	Joining breaks in DNA	DNA damage repair	Abiotic stresses	0	PF00645	PTHR10459 PTHR10459:SF71	PTHR10459	PTHR10459:SF71	0	EC:2.4.2.30	0	GO:0003677 GO:0008270

## Sheet: LU
Gene	Accession	Description	Notes	FC (d6/d2)	p-adj	Early-up	Late-up	Early-down	Late-down	DONUT code	Panther1 annotation	SF annotation if different	Specific FUNCTION	General FUNCTION	Implied PROCESS	Source	Pfam	Panther	Panther 1	Panther 2	KOG	ec	KO	GO
LCI1	Cre03.g162800	Low-CO2-inducible membrane protein	Low-CO2-inducible gene encoding 21 kDa transmembrane protein; SOSUI prediction: signal peptide in N-terminal end and 3 transmembrane helices. Regulated by CO2 through MYB-transcription factor LCR1 [PMID: 15155888] and CCM1 [PMID: 15235119]	1376.73	2.17398e-175		Late-up			Inorganic C					C-limitation		0	0	0	0	0	0	0	0
CCP1	Cre04.g223300	Low-CO2-inducible chloroplast envelope protein	low-CO2-inducible 36kDa chloroplast envelope protein (LIP36-1), CO2-responsive gene; related to mitochondrial substrate carrier proteins; CCP1 and LCIE are located in head-to-head orientation, like nearby CCP2 and LCID; regulated by CCM1 [PMID: 15235119]; involved in acclimation to changing CO2 concentrations	958.46	2.58369e-185		Late-up			Inorganic C	SOLUTE CARRIER FAMILY 25	0	0	0	C-limitation	0	PF00153	PTHR24089 PTHR24089:SF234	PTHR24089	PTHR24089:SF234	KOG0758	0	K15109	0
DNJ15	Cre12.g555700	DnaJ-like protein	DnaJ-like protein; perhaps targeted to chloroplast, since it contains N-terminal extension which is predicted by ChloroP to be chloroplast transit peptide; no similarity to other proteins in protein database; contains N-terminal J-domain (pfam226)	905.749	1.84729e-100		Late-up			Gene regulation	DNAJ HOMOLOG SUBFAMILY C MEMBER	0	0	protein chaperones	Stress-related	0	PF00226	PTHR24078	PTHR24078	PTHR24078	0	0	0	GO:0006457 GO:0031072 GO:0042309 GO:0050825 GO:0050826 GO:0051082
NAR1.2	Cre06.g309000	Inorganic carbon channel localized at chloroplast membrane	Nitrite transporter-homologue, possibly chloroplastic [PMID: 11912227, AY612639]; significant similarities with two anion transporters, the chloroplastic nitrite transporter NAR1 and formate transporters in bacteria. LCIA Induced by CO2-limiting stress but not regulated by nitrogen species through CCM1 [PMID: 15235119]	825.683	1.73477e-83	Early-up				N	FORMATE TRANSPORTER-RELATED	0	Active nitrate transporter	Nitrate uptake	N-limitation response	0	PF01226	PTHR30520 PTHR30520:SF0	PTHR30520	PTHR30520:SF0	0	0	0	GO:0005215 GO:0006810 GO:0016020
LHCSR3.2	Cre08.g367400	LHCSR3.2	Stress-related chlorophyll a/b binding protein 3	401.92	6.97786e-125		Late-up			Stress-response	CHLOROPHYLL A/B BINDING PROTEIN	0	0	Photosynthesis	Stress-related	0	PF00504	PTHR21649 PTHR21649:SF15	PTHR21649	PTHR21649:SF15	0	0	K08907	GO:0009765 GO:0016020
	Cre11.g477350	unknown		375.523	4.17414e-43		Late-up			Unknown							0	0	0	0	0	0	0	0
	Cre10.g439500	unknown		189.051	1.01274e-34		Late-up			Unknown							0	0	0	0	0	0	0	0
LHCSR3.1	Cre08.g367500	LHCSR3.1	Stress-related chlorophyll a/b binding protein 2	164.957	7.22836e-87		Late-up			Stress-response	CHLOROPHYLL A/B BINDING PROTEIN	0	0	Photosynthesis	Stress-related	0	PF00504	PTHR21649 PTHR21649:SF15	PTHR21649	PTHR21649:SF15	0	0	K08907	GO:0009765 GO:0016020
	Cre02.g112333	aurora kinase (AURKX)	(1 of 19) K08850 - aurora kinase, other [EC:2.7.11.1] (AURKX)	67.4502	9.00125e-15		Late-up			Signalling	SERINE/THREONINE-PROTEIN KINASE	0	calmodulin binding non-receptor serine/threonine protein kinase	Signalling/regulation	Regulatory changes	0	PF07714	PTHR24349 PTHR24349:SF79	PTHR24349	PTHR24349:SF79	KOG0580	EC:2.7.11.1	K08850	GO:0004672 GO:0004713 GO:0005524 GO:0006468
CAH5	Cre05.g248450	Mitochondrial carbonic anhydrase	Mitochondrial carbonic anhydrase, also called CA2. Matches exons 5 and 6 of CRU41190 Chlamydomonas reinhardtii carbonic anhydrase precursor (beta-CA2)	60.6702	4.39775e-56		Late-up			Inorganic C	CARBONIC ANHYDRASE	CARBONIC ANHYDRASE 2	C-uptake	Nutrient Uptake	C-limitation	0	PF00484	PTHR11002 PTHR11002:SF17	PTHR11002	PTHR11002:SF17	KOG1578	EC:4.2.1.1	0	GO:0004089 GO:0008270 GO:0015976
BIP2	Cre02.g080600	Endoplasmic reticulum associated Hsp70 protein	BIP2 is one of 9 genes encoding HSP70-like proteins in Chlamydomonas; contains an ER retention motif, an ER-targeting sequence and is most similar to ER-HSP70s from other organisms [PMID: 16143837]; forms a cluster with ER-targeted chaperones HSP90B and BIP1 [PMID: 16143837]	58.6539	1.2444e-43		Late-up			Stress-response	HEAT SHOCK PROTEIN 70KDA	0	Cytosolic chaperone	rotein folding, degradation, complex assembly, and translocation	Stress response	0	PF00012	PTHR19375 PTHR19375:SF219	PTHR19375	PTHR19375:SF219	0	0	K09490	GO:0005524
U42	Cre26.g756747	unknown		53.0165	1.82293e-26	Early-up			Late-dwn	Unknown							0	0	0	0	0	0	0	0
	Cre10.g448500	Isochorismatase family protein		52.961	5.22441e-17		Late-up			Fe	PYRAZINAMIDASE/NICOTINAMIDASE	0	isochorismatase hydrolase for siderophore synthesis	siderophore-mediated ferric iron acquisition	Fe-limitation	https://www.ncbi.nlm.nih.gov/pmc/articles/PMC3328404/	PF00857	PTHR11080 PTHR11080:SF19	PTHR11080	PTHR11080:SF19	KOG4003	EC:3.5.1.110	0	GO:0003824 GO:0008152
	Cre12.g527250	unknown		51.6935	7.11632e-63		Late-up			Unknown							0	0	0	0	0	0	0	0
	Cre08.g358521	unknown		50.3289	1.79175e-14		Late-up			Unknown							0	0	0	0	0	0	0	0
	Cre03.g145467	unknown		48.3551	5.59161e-27		Late-up			Unknown							0	0	0	0	0	0	0	0
HLA3	Cre02.g097800	Bicarbonate ABC transporter	associated with bicarbonate uptake for CO2-cocentrating mechanism [PMID:19321421, 25660294, 26015566]; high light-induced, requiring both high light and low CO2 (ambient) levels for activation [PMID: 12000678]; MRP subfamily of ABC transporters [PMID: 15710683]; HLA3 is regulated by CCM1 [PMID: 15235119]; localized at plasma membrane [PMID: 15710683]	47.4859	3.56361e-75		Late-up			Inorganic C	ATP-BINDING CASSETTE SUB-FAMILY C	0	Active transport	Unknown	C-limitation	https://www.ncbi.nlm.nih.gov/pmc/articles/PMC6999713/	PF00005 PF00664	PTHR24223	PTHR24223	PTHR24223	0	EC:3.6.3.44	0	GO:0000166 GO:0005524 GO:0006810 GO:0016021 GO:0016887 GO:0017111 GO:0042626 GO:0055085
CAH4	Cre05.g248400	Mitochondrial carbonic anhydrase, beta type	Type beta_CA_cladeC; Mitochondrial carbonic anhydrase. Probably regulated by CCM1 [PMID: 15235119]; Acclimation to changing CO2 concentrations and light intensities was studied by Yamano et al. 2008 [PMID: 18322145], identified in their table as MCA	44.7731	1.76496e-16		Late-up			Inorganic C	CARBONIC ANHYDRASE	CARBONIC ANHYDRASE 2	C-uptake	Nutrient Uptake	C-limitation	0	PF00484	PTHR11002 PTHR11002:SF17	PTHR11002	PTHR11002:SF17	KOG1578	EC:4.2.1.1	0	GO:0004089 GO:0008270 GO:0015976
CDO2	Cre03.g163950	Cysteine dioxygenase		42.9618	8.59029e-63		Late-up			S	CYSTEINE DIOXYGENASE	0	cysteine to cysteine sulfinic acid	Taurine synthesis/Organosulfur synthesis/S-reclamation	S-limitation	0	PF05995	PTHR12918	PTHR12918	PTHR12918	0	EC:1.13.11.20	K00456	GO:0005506 GO:0017172 GO:0046439 GO:0055114
IAD2	Cre17.g713700	INDOLEAMINE 2,3-DIOXYGENASE		40.0585	2.57636e-12		Late-up			N	INDOLEAMINE 2,3-DIOXYGENASE	0	Tryptophan catabolism	Amino acid catabolism	N-limitation	https://www.frontiersin.org/articles/10.3389/fimmu.2018.00151/full	PF01231	PTHR28657	PTHR28657	PTHR28657	0	EC:1.13.11.52	0	GO:0020037
	Cre10.g429000	UBC29	UBC29	37.784	2.23586e-43		Late-up			Signalling							PF00179	0	0	0	KOG0419	EC:6.3.2.19	0	GO:0016881 GO:0042309 GO:0050825 GO:0050826
	Cre17.g725150	PGP21		37.581	5.15258e-57		Late-up			Transport	ATP-BINDING CASSETTE SUB-FAMILY B	0	Active transport	Unknown	Transporter	0	PF00005 PF00664	PTHR24221	PTHR24221	PTHR24221	0	EC:3.6.3.44	K05658	GO:0000166 GO:0005524 GO:0006810 GO:0016021 GO:0016887 GO:0017111 GO:0042626 GO:0055085
NIT3	Cre06.g303050	Nitrate reductase (NADH)	Nitrate reductase (NADH); NADH-cytochrome b5 reductase	36.7883	7.13441e-19		Late-up			N	NADH-CYTOCHROME B5 REDUCTASE	0	Nitrate reductase (NADH); NADH-cytochrome b5 reductase	Nitrate assimilation	N-limitation	0	PF00173	PTHR19370	PTHR19370	PTHR19370	0	EC:1.7.1.1	0	GO:0020037
DNJ31	Cre03.g204577	DnaJ-like protein	DnaJ-like protein, perhaps targeted to the chloroplast (contains N-terminal extension that is predicted by ChloroP to be chloroplast transit peptide); contains N-terminal J-domain (pfam00226); weak homology with Synechococcus Q2JXW2	34.4969	1.21018e-37		Late-up			Gene regulation	DNAJ HOMOLOG SUBFAMILY C MEMBER	0	0	protein chaperones	Stress-related	0	PF00226	PTHR24078	PTHR24078	PTHR24078	0	0	0	GO:0003677 GO:0004879 GO:0005634 GO:0006355 GO:0006457 GO:0031072 GO:0042309 GO:0050825 GO:0050826 GO:0051082
	Cre07.g342551	Ubiquitin conjugating enzyme	(1 of 2) KOG0427 - Ubiquitin conjugating enzyme	32.5438	2.38987e-15		Late-up			Signalling			(1 of 2) KOG0427 - Ubiquitin conjugating enzyme	directing the movement of important proteins in the cell, participating in both the synthesis of new proteins and the destruction of defective proteins	Protein composition changes		PF00179	0	0	0	KOG0427	EC:6.3.2.19	0	GO:0004867 GO:0005576 GO:0016881
	Cre10.g426800	unknown		32.3192	6.54942e-55		Late-up	Early-dwn		Unknown							PF02458	0	0	0	0	0	0	GO:0016747 GO:0042309 GO:0050825 GO:0050826
	Cre07.g342552	unknown		31.9144	1.02588e-42		Late-up			Unknown							0	0	0	0	0	0	0	0
	Cre16.g686250	ATMYB61,MYB61	ATMYB61,MYB61	31.2819	1.83377e-11		Late-up	Early-dwn		Signalling	MYB FAMILY TRANSCRIPTION FACTOR	0	homeodomain transcription factor	morphogenesis and development	Morphological change	0	PF00249	PTHR10641	PTHR10641	PTHR10641	0	0	0	GO:0003677 GO:0006355
U24	Cre12.g537226	Unknown secretory		31.2759	1.15338e-40		Late-up			Unknown							0	0	0	0	0	0	0	0
	Cre02.g141186	unknown	null-allele passenger mutation was isolated (PMID 29743196)	27.9424	6.60734e-11		Late-up			Unknown							PF00012	0	0	0	0	0	0	0
	Cre11.g481700	Pre-mRNA splicing factor	Splicing factor, with Suppressor-of-White-APricot (SWAP) domain	27.6607	1.28773e-21	Early-up				Gene regulation	SPLICING FACTOR SUPPRESSOR OF WHITE APRICOT	mRNA cis splicing, via spliceosome mRNA splice site selection	-	alternative splicing regulator	Gene regulation	0	PF01805 PF09750	PTHR13161 PTHR13161:SF15	PTHR13161	PTHR13161:SF15	0	0	0	GO:0003723 GO:0006396
LCI31	Cre17.g698400	Low-CO2 inducible gene; regulated by CCM1	Low-CO2 inducible gene revealed by cDNA array analyses; regulated by CCM1 [PMID: 15235119]	27.5537	3.04696e-48		Late-up			Inorganic C	ALTERED INHERITANCE OF MITOCHONDRIA PROTEIN	0	Unknown	Unknown	C-limitation	0	0	PTHR34566 PTHR34566:SF2	PTHR34566	PTHR34566:SF2	0	0	0	0
	Cre06.g298802	unknown		25.4537	3.44036e-43		Late-up	Early-dwn		Unknown							0	0	0	0	0	0	0	0
LCID	Cre04.g222800	Low-CO2 inducible protein D	Homologous to limiting-CO2 inducible proteins LCIB and LCIC [PMID: 15235119] and to LCIE [PMID 16777959, 20660228]; part of the CAH1/2 cluster of inversely repeated CO2 responsive genes; LCID and CCP2 are located in head-to-head orientation; regulated by CCM1 [PMID 16777959]	25.439	7.40124e-24	Early-up			Late-dwn	Inorganic C	UNNAMED PRODUCT	LCIB_C_CA DOMAIN-CONTAINING PROTEIN	Unknown	CO2 uptake, prevent leakage	C-limitation	0	0	PTHR38016 PTHR38016:SF1	PTHR38016	PTHR38016:SF1	0	0	0	0
	Cre08.g377500	unknown		24.8945	7.77324e-20		Late-up			Unknown							0	0	0	0	0	0	0	0
	Cre07.g353250	unknown		23.8375	3.68836e-32	Early-up			Late-dwn	Unknown							0	0	0	0	0	0	0	0
CGL41	Cre01.g030350	unknown	Conserved in the Green Lineage	22.513	2.00021e-36		Late-up			Unknown	FAMILY NOT NAMED	CHAPERONIN-LIKE RBCX PROTEIN 2, CHLOROPLASTIC	Unknown	Unknown	Unknown	0	PF02341	PTHR33791 PTHR33791:SF1	PTHR33791	PTHR33791:SF1	0	0	0	0
	Cre04.g217975	unknown		22.4283	4.38626e-10		Late-up			Unknown							0	0	0	0	0	0	0	0
NAP1	Cre03.g176833	Novel Actin Protein	Monomeric inner arm axonemal protein that can functionally replace actin for species b and g assembly; expression is activated in conventional actin (ida5) mutants [PMID: 97999]; nap1 null mutants are sensitive to the actin depolymerizing drug Latrunculin B (PMID: 26715672)	22.0852	4.14637e-31		Late-up			Motility	ACTIN	0	forms cellular scaffold structures	Monomeric inner arm axonemal protein	Motility	0	PF00022	PTHR11937	PTHR11937	PTHR11937	0	0	0	0
LCI12	Cre04.g217962	Low-CO2-inducible protein	At least five other paralogous genes are found in Chlamydomonas, but this family is not present in other organisms. N-terminal sequences are repeated; regulated by CCM1 [PMID: 15235119]	20.3367	2.33358e-10	Early-up				Inorganic C				Photosynthesis	C-limitation		0	0	0	0	0	0	0	GO:0003676 GO:0008270
CYG63	Cre05.g236650	Adenylate/guanylate cyclase	Adenylate/guanylate cyclase	19.7798	1.32613e-11	Early-up				Signalling							PF00211	PTHR11920	PTHR11920	PTHR11920	0	EC:4.6.1.2	0	GO:0009190 GO:0016849 GO:0035556
	Cre05.g237910	unknown		19.6685	6.47808e-18		Late-up			Unknown							0	0	0	0	0	0	0	0
	Cre10.g428966	unknown		19.4938	1.10292e-34		Late-up			Unknown							0	0	0	0	0	0	0	0
	Cre10.g463370	unknown		19.1618	8.19291e-30		Late-up	Early-dwn		Unknown							0	0	0	0	0	EC:2.7.11.18	0	0
	Cre03.g151650	S-adenosyl-L-methionine-dependent methyltransferase	S-adenosyl-L-methionine-dependent methyltransferase	18.4052	5.29922e-09	Early-up			Late-dwn	Signalling	HEPATOCELLULAR CARCINOMA-ASSOCIATED ANTIGEN	0	S-adenosyl-L-methionine-dependent methyltransferase	Methylates proteins, metabolites	Regulatory	https://www.ebi.ac.uk/interpro/entry/InterPro/IPR029063/	PF10294	PTHR14614	PTHR14614	PTHR14614	0	0	0	0
	Cre16.g683200	unknown		17.9804	3.67729e-17		Late-up			Unknown							0	0	0	0	0	0	0	0
CYG54	Cre12.g489900	Adenylate/guanylate cyclase	Protein with domain similar to isoform A [Drosophila melanogaster]	17.9792	1.2424e-37		Late-up			Signalling							PF00211	PTHR11920 PTHR11920:SF248	PTHR11920	PTHR11920:SF248	0	EC:4.6.1.2	0	GO:0009190 GO:0016849 GO:0035556
SCPL49	Cre01.g037000	Serine carboxypeptidase	null-allele passenger mutation was isolated (PMID 29743196)	17.1645	1.95029e-12		Late-up			N	SERINE PROTEASE FAMILY S10 SERINE CARBOXYPEPTIDASE	0	Serine Protease	Proteolysis	N-limitation	0	PF00450	PTHR11802 PTHR11802:SF72	PTHR11802	PTHR11802:SF72	KOG1282	EC:3.4.16.5	0	GO:0004185 GO:0006508
	Cre10.g465726	unknown		17.1592	1.78668e-13		Late-up			Unknown							0	0	0	0	0	0	0	0
MKK5	Cre10.g463500	Mitogen-activated protein kinase kinase (MAP2K)	ATMAP2K_ALPHA,ATMEK5,ATMKK5,MAP2K_A,MEK5,MKK5	17.1304	3.91876e-28		Late-up	Early-dwn		Signalling	SERINE/THREONINE-PROTEIN KINASE	0	calmodulin binding non-receptor serine/threonine protein kinase	Signalling/regulation	Regulatory changes	0	PF07714	PTHR24349	PTHR24349	PTHR24349	KOG0580 KOG0581 KOG0583	EC:2.7.11.1	0	GO:0004672 GO:0004713 GO:0005524 GO:0006468
	Cre01.g053950	MONOOXYGENASE	(1 of 23) PTHR13789 - MONOOXYGENASE	17.0282	1.25698e-28	Early-up				Anabolism	MONOOXYGENASE	0	MONOOXYGENASE	Metabolism	Metabolic changes	0	0	PTHR13789	PTHR13789	PTHR13789	0	0	0	GO:0008152 GO:0016491 GO:0042309 GO:0050825 GO:0050826
FAP382	Cre03.g167778	Flagellar Associated Protein 382		17.0224	5.35367e-07		Late-up			Motility			Flagellar Associated Protein 382	Cilia function	Motility		0	0	0	0	0	0	0	0
U51	Cre16.g678885	unknown		17.0022	2.22762e-23	Early-up				Unknown							0	0	0	0	0	0	0	0
	Cre10.g462816	expansin A18	ATEXP18,ATEXPA18,ATHEXP ALPHA 1.25,EXP18,EXPA18	16.4664	3.33179e-14		Late-up			Cell division			expansin A18	cell wall modifiaction	morphological change		0	0	0	0	0	0	0	0
	Cre02.g112366	unknown		16.3148	3.92759e-06		Late-up			Unknown							0	0	0	0	0	0	0	0
	Cre24.g755597	ATCAO,CAO,CH1; chl synth		15.9823	9.28029e-33	Early-up				Anabolism							PF00355	PTHR21266 PTHR21266:SF19	PTHR21266	PTHR21266:SF19	0	EC:1.14.13.122	0	GO:0016491 GO:0051537 GO:0055114
	Cre12.g521950	Sodium:bile acid symporter		15.9014	2.72602e-17	Early-up				Transport	SOLUTE CARRIER FAMILY 10 MEMBER 7	0	secondary carrier transporter	Solute uptake	Nutrient-limitation	https://academic.oup.com/jxb/article/68/14/3879/3867145	PF13593	PTHR18640 PTHR18640:SF9	PTHR18640	PTHR18640:SF9	KOG2718	0	K14347	0
	Cre03.g164750	unknown		15.6485	5.35891e-27	Early-up				Unknown							0	0	0	0	0	0	0	0
	Cre08.g363350	unknown		15.5711	4.93711e-11		Late-up			Unknown							PF02037	0	0	0	0	0	0	GO:0003676
PTK21	Cre17.g710650	Putative protein tyrosine kinase	Putative protein tyrosine kinase identified through multi-level HMM library for kinase classification (PMID: 17557329)	15.2574	2.83837e-11	Early-up				Signalling	0	0	0	0	0	0	PF07714	PTHR23257 PTHR23257:SF490	PTHR23257	PTHR23257:SF490	KOG0192	EC:2.7.10.2 EC:2.7.12.1	0	GO:0004672 GO:0004674 GO:0005524 GO:0006468
WHR	Cre17.g725500	winged helix repressor DNA binding domain		15.0876	4.29994e-48		Late-up			Gene regulation							0	0	0	0	0	0	0	0
	Cre07.g331350	unknown		14.5739	5.51526e-13		Late-up			Unknown							0	0	0	0	0	0	0	0
PHC60	Cre12.g551552	Pherophorin-chlamydomonas homolog 60		14.3333	2.08738e-20		Late-up			Stress-response			Pheophorin	cell wall protein	Stress		PF12499	0	0	0	0	0	0	0
	Cre02.g143327	unknown		14.3006	2.31229e-10		Late-up			Unknown							0	0	0	0	0	0	0	0
U35	Cre10.g463355	unknown		14.0848	5.73053e-20	Early-up				Unknown							0	0	0	0	0	0	0	0
LCI16	Cre02.g143550	Early light-inducible protein	A homolog of ELIP (early light-inducible protein) gene which was originally identified as transiently expressed during the early phase of greening in etiolated pea seedlings [PMID: 6692824]. It has three TMH, whose sequences are closely related to LHC proteins	14.0693	4.83784e-19	Early-up				Inorganic C	UPF0041 BRAIN PROTEIN 44-RELATED	EARLY LIGHT-INDUCED PROTEIN 1, CHLOROPLASTIC	pigment-binding light-harvesting complexes	Unknown	Light stress/Abiotic stress	https://pubmed.ncbi.nlm.nih.gov/17553115/	PF00504	PTHR14154 PTHR14154:SF5	PTHR14154	PTHR14154:SF5	0	0	0	0
LTH5	Cre06.g298800	LAT2 homolog	belongs to a family of 7 highly similar genes (5 adjacent on chr10), conserved in Volvox	13.9811	9.45213e-07		Late-up			N			LAT2 homolog	Phe transport	N-assimilation		0	0	0	0	0	0	0	0
	Cre06.g251683	unknown		13.9104	6.45201e-08		Late-up			Unknown							0	0	0	0	0	0	0	0
	Cre07.g355500	Yippee family putative zinc-binding protein	Yippee family putative zinc-binding protein	13.7541	6.29086e-39	Early-up				Signalling	PROTEIN YIPPEE-LIKE CG15309-RELATED	0	Metal-binding	Sensory circuits in Fly	Regulatory changes	https://journals.biologists.com/Toolbox/DownloadCombinedArticleAndSupplmentPdf?resourceId=225238&multimediaId=1974331&pdfUrl=%2Fcob%2Fcontent_public%2Fjournal%2Fdmm%2F13%2F6%2F10.1242_dmm.042390%2F3%2Fdmm042390.pdf	PF03226	PTHR13848	PTHR13848	PTHR13848	KOG3399	0	0	0
	Cre16.g691202	unknown		13.6573	4.91136e-09	Early-up				Unknown							0	0	0	0	0	0	0	0
	Cre13.g605404	unknown		13.6462	7.51484e-15	Early-up				Unknown							0	0	0	0	0	0	0	0
SPH3	Cre07.g348200	Sucrose-phosphate phosphatase		13.586	1.89378e-11		Late-up	Early-dwn		Stress-response	GLYCOSYLTRANSFERASE	0	Last step in sucrose synthesis	Freezing tolerance in algae	Abiotic stresses	https://pubmed.ncbi.nlm.nih.gov/22095241/	PF05116	PTHR12526 PTHR12526:SF2	PTHR12526	PTHR12526:SF2	0	EC:3.1.3.24	0	0
PHC32	Cre09.g388351	Pherophorin-chlamydomonas homolog 32		13.4273	5.32002e-09		Late-up			Stress-response			Pheophorin	cell wall protein	Stress	https://www.mdpi.com/2073-4409/8/12/1657/htm	PF12499	0	0	0	0	0	0	GO:0005199 GO:0008152 GO:0016627 GO:0050660 GO:0055114
	Cre03.g200319	unknown		13.3304	2.05221e-24		Late-up	Early-dwn		Unknown							0	0	0	0	0	0	0	0
PTB12	Cre02.g144650	Sodium/phosphate symporter	Putative phosphate transporter, similar to yeast Pho89 and Neurospora PHO4 probable Na+/Pi symporters; present in a cluster of four highly related PTB family members on scaffold 24, including PTB9, PTB5 and PTB4.	13.1128	1.4393e-10		Late-up			P							PF01384	PTHR11101 PTHR11101:SF58	PTHR11101	PTHR11101:SF58	KOG2493	0	K14640	GO:0005315 GO:0006817 GO:0016020
XUV2	Cre10.g448450	Xanthine/uracil/vitamin C permease-like	related to plants; also related to bacterial inner membrane proteins	13.0104	3.34666e-08		Late-up	Early-dwn		Transport							PF00860	PTHR11119 PTHR11119:SF9	PTHR11119	PTHR11119:SF9	0	0	K06901	GO:0005215 GO:0005345 GO:0006810 GO:0006863 GO:0016020 GO:0055085
	Cre17.g707551	unknown		12.992	4.98438e-11	Early-up			Late-dwn	Unknown	0	0	0	0	0	0	0	0	0	0	0	0	0	GO:0003824
	Cre03.g162550	methylthioadenosine nucleosidase; urea cycle metabolism of amino groups and met metabolism	5'-methylthioadenosine/S-adenosylhomocysteine (MTA/SAH) nucleosidase	12.8921	1.42782e-05		Late-up	Early-dwn		N					N-assimilation		PF01048	PTHR21234 PTHR21234:SF16	PTHR21234	PTHR21234:SF16	0	EC:2.4.2.28 EC:3.2.2.9	K01244	GO:0003824 GO:0009116
	Cre12.g502678	unknown		12.6718	2.12404e-10	Early-up				Unknown							0	0	0	0	0	0	0	0
	Cre14.g630350	MD-2-related lipid recognition domain-containing protein		12.5626	8.38238e-11		Late-up			Transport	NIEMANN PICK TYPE C2 PROTEIN NPC2-RELATED	0	Intracellular Sterol Transport	Transporter	Lipid composition changes	0	PF02221	PTHR11306	PTHR11306	PTHR11306	0	0	0	0
	Cre05.g233402	unknown		12.4533	6.76219e-05		Late-up			Unknown							0	0	0	0	0	0	0	0
	Cre12.g499601	unknown		12.4243	3.27964e-07		Late-up			Unknown							0	0	0	0	0	0	0	0
	Cre17.g746847	unknown		12.3717	5.62806e-09		Late-up			Unknown							0	0	0	0	0	0	0	0
	Cre05.g241550	unknown		12.2541	1.65704e-07	Early-up				Unknown							0	0	0	0	0	0	0	0
	Cre06.g278098	Methylcrotonoyl-CoA carboxylase alpha subunit	Methylcrotonoyl-CoA carboxylase subunit alpha, mitochondrial precursor; 3-methylcrotonyl-CoA carboxylase; biotin-dependent carboxylase; contains a very short LSU-rRNA motif on the opposite strand (4456221-4456270), in intron	12.2378	6.73423e-24	Early-up			Late-dwn	Anabolism							PF00289 PF00364 PF02785 PF13535	PTHR18866	PTHR18866	PTHR18866	0	EC:6.4.1.4	0	GO:0004075 GO:0005524 GO:0016874 GO:0046872
	Cre07.g346672	unknown		12.1812	3.06074e-22	Early-up				Unknown	UBIQUITIN CARBOXYL-TERMINAL HYDROLASE	0	0	0	Protein composition changes	0	0	PTHR24006	PTHR24006	PTHR24006	0	0	0	GO:0042309 GO:0050825 GO:0050826
	Cre06.g278245	Pheophorbide a oxygenase-related protein	Contains Rieske iron-sulfur cluster domain; similar to Tic55-II; belongs to the classical family of short chain dehydrogenases [PMID: 15180984]	12.1352	2.46639e-11		Late-up			N				Chlorophyll breakdown	N-limitation	https://www.pnas.org/doi/10.1073/pnas.2036571100	PF00355 PF08417	PTHR21266 PTHR21266:SF25	PTHR21266	PTHR21266:SF25	0	EC:1.14.12.20	0	GO:0010277 GO:0016491 GO:0042309 GO:0050825 GO:0050826 GO:0051537 GO:0055114
	Cre17.g746447	unknown		12	9.49023e-05		Late-up			Unknown							0	0	0	0	0	0	0	0
	Cre11.g481951	unknown		11.9345	2.4937e-21	Early-up				Unknown							0	0	0	0	0	0	0	0
	Cre08.g377550	Yippee family putative zinc-binding protein	Yippee family putative zinc-binding protein	11.9229	7.4748e-38	Early-up				Signalling	PROTEIN YIPPEE-LIKE CG15309-RELATED	0	Metal-binding	Sensory circuits in Fly	Regulatory changes	https://onlinelibrary.wiley.com/doi/full/10.1046/j.1365-2583.2001.00239.x?casa_token=2PyEdBuxhJ8AAAAA%3AAPFJtHh33MRbfVeUy2Gw1znhkBrIAgIsSrfsmfo8A3tqP9WruUxgT4Rc99URtB6JJZFyTncVoC26	PF03226	PTHR13848 PTHR13848:SF9	PTHR13848	PTHR13848:SF9	KOG3399	0	0	0
	Cre07.g344500	GT90 family protein 10		11.8829	2.29425e-17		Late-up	Early-dwn		Unknown							PF05686	PTHR12203	PTHR12203	PTHR12203	0	EC:2.4.2.26	K13667	0
KIN1-2	Cre17.g735200	kinesin-1 family		11.8254	0.000111413		Late-up			Motility	KINESIN-RELATED	0	ATPase/microtubule motor activity	Micro-tubule based movement	Movement	0	PF00225	PTHR24115	PTHR24115	PTHR24115	0	EC:3.6.4.4	0	GO:0003777 GO:0005524 GO:0005871 GO:0007018 GO:0008017
AAH1	Cre01.g029250	Aromatic amino acid hydroxylase-related protein	related to phenylalanine hydroxylase and tryptophan monooxygenase, not usually found in angiosperms	11.6581	7.84819e-32	Early-up				N	AROMATIC AMINO ACID HYDROXYLASE	0	l-Tryptophan, l-phenylalanine, and l-tyrosine nydroxylation	Amino acid catabolism/Precursors for homones, secondary products, cell wall components	N-limitation response	0	PF00351	PTHR11473	PTHR11473	PTHR11473	0	0	0	GO:0004497 GO:0005506 GO:0009072 GO:0016714 GO:0055114
	Cre10.g447800	unknown		11.6441	5.30714e-08		Late-up	Early-dwn		Unknown	60 KDA RIBONUCLEOPROTEIN SSA/RO	0	RNA-binding protein/May stabilize ncRNAs, Y RNAs	Gene regulation/Cilia formation/maintenance	Regulatory/Motility	https://www.uniprot.org/uniprot/P10155	PF05731	PTHR14202 PTHR14202:SF0	PTHR14202	PTHR14202:SF0	KOG4465	0	K11089	GO:0003723 GO:0030529
UAPA6	Cre06.g260700	Xanthine/uracil/vitamin C permease-like	related to plants and fungi; also related to bacterial inner membrane proteins	11.6375	1.7099e-08		Late-up			Transport							PF00860	PTHR11119 PTHR11119:SF9	PTHR11119	PTHR11119:SF9	0	0	K06901	GO:0005215 GO:0005345 GO:0006810 GO:0006863 GO:0016020 GO:0051536 GO:0055085 GO:0055114
NSG13	Cre07.g328800	Expressed during nitrogen-starved gametogenesis	predicted to contain 3 transmembrane helices and 4 Armadillo repeats; expressed exclusively during gametogenesis, at a late stage (PMID: 15459796)	11.5869	7.52602e-27		Late-up			N					N-assimilation		PF00514	PTHR23315	PTHR23315	PTHR23315	0	0	0	GO:0005488 GO:0005515
	Cre03.g153550	unknown		11.518	1.89119e-22		Late-up			Unknown							0	0	0	0	0	0	0	0
	Cre16.g660331	unknown		11.5034	1.41083e-05		Late-up			Unknown							0	0	0	0	0	0	0	0
	Cre12.g496402	unknown		11.4697	1.34772e-05		Late-up			Unknown							0	0	0	0	0	0	0	0
	Cre02.g108601	Cytoplasmic protein tyrosine kinase/Dual-specificity kinase	(1 of 7) 2.7.10.2//2.7.12.1 - Non-specific protein-tyrosine kinase / Cytoplasmic protein tyrosine kinase // Dual-specificity kinase	11.4211	6.39013e-12		Late-up			Signalling	SERINE-THREONINE PROTEIN KINASE	0	non-receptor serine/threonine protein kinase	Signalling/regulation	Regulatory changes	0	PF00069 PF07714	PTHR23257 PTHR23257:SF529	PTHR23257	PTHR23257:SF529	0	EC:2.7.10.2 EC:2.7.12.1	0	GO:0004672 GO:0004674 GO:0005524 GO:0006468
	Cre09.g399886	unknown		11.3618	0.000162115	Early-up				Unknown	REVERSE TRANSCRIPTASES	0	Genomic reverse transcriptase	Mutability	Stress response	https://academic.oup.com/mbe/article/30/12/2666/1015544	0	PTHR19446 PTHR19446:SF358	PTHR19446	PTHR19446:SF358	0	EC:2.7.7.49	0	0
	Cre15.g640502	unknown		11.3364	2.04248e-21		Late-up			Unknown							0	0	0	0	0	0	0	0
	Cre02.g095083	unknown		11.277	8.06541e-09		Late-up			Unknown							0	0	0	0	0	0	0	0
	Cre17.g747497	unknown		11.2612	1.66854e-23		Late-up			Unknown							0	0	0	0	0	0	0	0
DEG11	Cre12.g498500	Deg protease	DegP-type protease, thylakoid lumen; one PDZ domain; similar to At DegP1; v5.5 model is truncated at N-term	11.2548	5.47623e-05		Late-up			N	SERINE PROTEASE FAMILY S1C HTRA-RELATED	0	Serine Protease	Proteolysis	N-limitation	0	PF00089 PF13180	PTHR22939 PTHR22939:SF81	PTHR22939	PTHR22939:SF81	KOG1320	EC:3.4.21.107	0	GO:0004252 GO:0005515 GO:0006508
LCIC	Cre06.g307500	Low-CO2 inducible protein C	low-CO2 inducible protein; homologous to LCIB with which it forms a complex; differentially expressed in Volvox regA mutant, impaired in somatic differentiation; regulated by CCM1 [PMID: 15235119]; localization is diffuse in chloroplast stroma under high-CO2 and low-CO2 conditions, but aggregated around pyrenoid as ring-like structure under very low-CO2 conditions; Crystal structure of LCIB and L…	11.2082	4.03102e-20	Early-up			Late-dwn	Inorganic C	UNNAMED PRODUCT	LCIB_C_CA DOMAIN-CONTAINING PROTEIN	Unknown	CO2 uptake, prevent leakage	C-limitation	0	0	PTHR38016 PTHR38016:SF1	PTHR38016	PTHR38016:SF1	0	0	0	0
	Cre21.g752197	unknown		11.1686	4.78972e-08		Late-up			Unknown							0	0	0	0	0	0	0	0
AOT4	Cre06.g298750	Amino acid transporter	belongs to AAAP family of amino acid/auxin permeases; most similar to plant and fungal relatives	11.0347	9.33687e-18		Late-up			Transport							PF01490	PTHR22950	PTHR22950	PTHR22950	KOG1303	0	0	0
	Cre03.g207489	unknown		10.9168	9.52637e-09		Late-up			Unknown							0	0	0	0	0	0	0	0
ELG31	Cre02.g099400	Exostosin-like glycosyltransferase 31	putative terminal arabinosyl transferase on HRGP, GT47 family, exostosin-like	10.8857	8.99054e-06		Late-up			Cell division							PF03016	PTHR11062 PTHR11062:SF21	PTHR11062	PTHR11062:SF21	0	EC:2.4.2.41	0	GO:0005515
	Cre10.g461895	unknown		10.7914	1.06512e-07		Late-up			Unknown							0	0	0	0	0	0	0	0
	Cre03.g168300	Peptidase Do / Protease Do		10.7837	9.3663e-07	Early-up				N			Protease	Protolysis	N-limitation		PF13365	0	0	0	0	EC:3.4.21.107	0	0
CSC8	Cre16.g647901	unknown	function unknown; homologs in Gonium, not Volvox	10.652	1.42894e-12	Early-up				Unknown							0	0	0	0	0	0	0	0
CSE22	Cre08.g359600	Predicted protein of CSE family	Belongs to family E of Chlamydomonadale-specific proteins, found in clusters, mostly on chromosome 8 and carrying two Ser/Pro-rich domains; function unknown but members have been found in the flagellar proteome	10.6425	1.65566e-21	Early-up				Unknown	0	0	0	0	0	0	0	0	0	0	0	0	0	0
UNI3	Cre03.g187350	Delta tubulin	Delta tubulin (TUD)[gi:7441381]. Required for assembly of the basal body/centriole and localizes to the basal body	10.6233	9.30822e-25		Late-up			Cell division	TUBULIN	TUBULIN DELTA CHAIN	microtubules	Flagllar strucure/cell division	Cell cycle/Motility	0	PF00091	PTHR11588 PTHR11588:SF4	PTHR11588	PTHR11588:SF4	KOG1374	0	K10390	GO:0003924 GO:0005198 GO:0005200 GO:0005525 GO:0005874 GO:0007017 GO:0007018 GO:0043234 GO:0051258
	Cre15.g641926	unknown		10.5996	0.000286664		Late-up			Unknown							0	0	0	0	0	0	0	0
	Cre10.g444317	unknown		10.5427	4.15172e-05	Early-up				Unknown							0	0	0	0	0	EC:2.4.1.10	0	0
	Cre03.g149050	Eukaryotic cytochrome b561	(1 of 7) PF03188 - Eukaryotic cytochrome b561 (Cytochrom_B561)	10.4257	4.37711e-20		Late-up			Fe				plays an important role in ascorbate recycling and iron absorption	Fe-limitation		PF03188	PTHR23130	PTHR23130	PTHR23130	0	0	0	GO:0005515 GO:0016021
	Cre08.g367900	unknown		10.4228	0.000126195		Late-up			Unknown							0	0	0	0	0	0	0	0
	Cre05.g233051	unknown		10.2993	0.000154525	Early-up				Unknown							0	0	0	0	0	0	0	0
	Cre02.g073600	unknown		10.2976	1.02819e-26		Late-up			Unknown							0	0	0	0	0	0	0	0
CSB52	Cre13.g565290	Probable transposon-derived protein of Chlamydomonas-Specific family B	CSB family member have highly similar sequences and show various degrees of N-terminal truncation; C-terminal part similar to transposase DNA-binding domain; is probably part of a (truncated) repeat element	10.2828	1.72368e-05		Late-up			Gene regulation	TRANSMEMBRANE PROTEIN 2-RELATED	0	Transmembrane	Transposon-derived	Unknown	0	0	PTHR15535	PTHR15535	PTHR15535	0	0	0	0
PHC37	Cre17.g729101	Pherophorin-chlamydomonas homolog 37		10.1525	3.00506e-05		Late-up			Stress-response							PF12499	0	0	0	0	0	0	GO:0005199
	Cre04.g216550	unknown		10.0543	1.85952e-25		Late-up			Unknown							0	0	0	0	0	0	0	0
	Cre08.g371879	unknown		9.93986	4.75584e-06		Late-up			Unknown							0	0	0	0	0	0	0	0
	Cre15.g634566	unknown		9.93439	2.76893e-05		Late-up	Early-dwn		Unknown							0	0	0	0	0	0	0	0
	Cre10.g428950	unknown		9.92842	6.82484e-05		Late-up			Unknown							PF01965	PTHR11019 PTHR11019:SF97	PTHR11019	PTHR11019:SF97	0	0	0	0
	Cre10.g461850	unknown		9.879	1.42894e-12		Late-up			Unknown							0	0	0	0	0	0	0	0
PGA4	Cre10.g460350	Putative phospholipid/glycerol acyltransferase	Contains carbohydrate/purine kinase, PfkB, conserved site	9.77479	8.61961e-05		Late-up			Anabolism							PF01553	PTHR23063	PTHR23063	PTHR23063	0	EC:2.3.1.25	K13510	GO:0008152 GO:0008415 GO:0016746
	Cre16.g657979	unknown		9.76444	2.97812e-14	Early-up				Unknown							0	0	0	0	0	EC:3.6.4.5	K10406	0
MGL1	Cre10.g426152	Methionine gamma-lyase	involved in Methionine degradation; PLP-dependent enzyme	9.76002	1.70749e-28	Early-up				S							PF01053	PTHR11808 PTHR11808:SF55	PTHR11808	PTHR11808:SF55	KOG0053	EC:4.4.1.11	K01761	GO:0003824 GO:0006520 GO:0030170
	Cre16.g655100	RNA-binding ASCH domain protein		9.75943	5.24939e-09	Early-up				Gene regulation	THYROID RECEPTOR INTERACTING PROTEIN RELATED	0	Transcription cofactor	Direct influence of transcription by receptor	Gene expression changes	https://www.mcponline.org/article/S1535-9476(20)34171-2/fulltext	PF04266	PTHR12963	PTHR12963	PTHR12963	0	0	0	0
	Cre08.g380763	unknown		9.71933	3.56623e-05		Late-up			Unknown							0	0	0	0	0	0	0	0
	Cre02.g101786	unknown		9.6257	2.42978e-13		Late-up			Unknown							0	0	0	0	0	0	0	0
	Cre06.g283826	unknown		9.56835	0.000672357		Late-up			Unknown							0	0	0	0	0	0	0	0
	Cre11.g481104	PEPKR1	PEPKR1	9.55608	1.61737e-07	Early-up				Signalling	0	0	0	0	0	0	PF00069	PTHR24349	PTHR24349	PTHR24349	KOG0032 KOG0033 KOG0583	EC:2.7.11.1	0	GO:0004672 GO:0004713 GO:0005524 GO:0006468
	Cre17.g698900	unknown		9.43725	0.000121634		Late-up			Unknown	PEROXISOMAL MULTIFUNCTIONAL ENZYME TYPE 2-RELATED	0	3-ketoacyl-CoA intermediates from straight-chain, 2-methyl-branched-chain fatty acids	betaoxidation of fatty acids	Lipid turnover	0	0	PTHR13078 PTHR13078:SF53	PTHR13078	PTHR13078:SF53	0	0	0	0
	Cre12.g535400	unknown		9.3945	1.21222e-10		Late-up	Early-dwn		Unknown							0	0	0	0	0	0	0	0
	Cre06.g295650	unknown		9.35906	1.82492e-14	Early-up				Unknown							0	0	0	0	0	0	0	0
	Cre01.g037050	DNA LIGASE	(1 of 2) PTHR10459//PTHR10459:SF71 - DNA LIGASE // SUBFAMILY NOT NAMED	9.31852	1.62414e-17		Late-up			Stress-response	DNA LIGASE	0	Joining breaks in DNA	DNA damage repair	Abiotic stresses	0	PF00645	PTHR10459 PTHR10459:SF71	PTHR10459	PTHR10459:SF71	0	EC:2.4.2.30	0	GO:0003677 GO:0008270
	Cre06.g282826	unknown		9.3101	5.18592e-05		Late-up			Unknown							0	0	0	0	0	0	0	0
	Cre01.g043500	(1 of 1) PF10288 - Cytoplasmic tRNA 2-thiolation protein 2 (CTU2)		9.30659	0.000140762		Late-up	Early-dwn		Gene regulation							PF10288	PTHR20882	PTHR20882	PTHR20882	0	0	0	GO:0000049 GO:0002098 GO:0034227
LCI9	Cre09.g394473	Low-CO2-inducible protein	Low-CO2 inducible protein, containing starch-binding domain of CBM_20 (pfam00686) found in glycoside hydrolases. Because Chlamydomonas cells develop pyrenoids under low-CO2 conditions, which are surrounded by a typical starch sheath, Lci9 may function in	9.2813	7.08892e-32		Late-up			Inorganic C							PF00686	PTHR15048 PTHR15048:SF0	PTHR15048	PTHR15048:SF0	0	EC:3.2.1.3	0	GO:0003824 GO:0005975 GO:0030246 GO:2001070
	Cre07.g349520	Ankyrin repeat (Ank), Protein kinase domain	(1 of 1) PF00023//PF00069//PF13857 - Ankyrin repeat (Ank) // Protein kinase domain (Pkinase) // Ankyrin repeats (many copies) (Ank_5)	9.27312	2.24633e-16		Late-up	Early-dwn		Signalling							PF00023 PF00069 PF13857	PTHR23257	PTHR23257	PTHR23257	0	EC:2.7.10.2	0	GO:0004672 GO:0004713 GO:0005515 GO:0005524 GO:0006468
	Cre02.g142106	unknown		9.2419	0.000892083		Late-up			Unknown							0	0	0	0	0	0	0	0
AMX2	Cre01.g000650	Copper amine oxidase	possibly peroxisomal; contains PTS1 canonical sequence; catalyze oxidation of primary amines	9.238	9.6891e-22		Late-up			N					N-limitation		PF01179 PF02727 PF02728	PTHR10638 PTHR10638:SF18	PTHR10638	PTHR10638:SF18	KOG1186	EC:1.4.3.21	K00276	GO:0005507 GO:0008131 GO:0009308 GO:0048038 GO:0055114
	Cre16.g685100	Cobalamin biosynthesis CobW-like protein		9.23477	1.82003e-14		Late-up			Zn	COBW-RELATED	0	Co or Zn binding	Acquisition of Co or Zn for metabolic pathways e.g VitB12	Metal-limitation	https://dro.dur.ac.uk/32624/	PF07683	PTHR13748 PTHR13748:SF43	PTHR13748	PTHR13748:SF43	0	0	0	0
	Cre12.g523026	unknown		9.21294	6.67811e-17		Late-up	Early-dwn		Unknown							0	0	0	0	0	0	0	0
	Cre16.g683000	unknown		9.15833	2.52122e-05		Late-up			Unknown							0	0	0	0	0	0	0	GO:0005515
	Cre16.g658775	unknown		9.13854	3.12101e-05		Late-up			Unknown							0	0	0	0	0	0	0	0
	Cre07.g353555	unknown		9.13302	1.78668e-13		Late-up	Early-dwn		Unknown							PF00010	0	0	0	0	0	0	GO:0006355 GO:0008152 GO:0016597 GO:0030528 GO:0046983
	Cre11.g469650	Protein of unknown function (duplicated DUF1399)		9.11549	1.08902e-07		Late-up			Unknown							PF07173	0	0	0	0	0	0	0
	Cre02.g095151	Sulfate-transporting ATPase	(1 of 13) 3.6.3.25 - Sulfate-transporting ATPase	9.11324	9.54834e-11		Late-up	Early-dwn		S							PF00005 PF01061	PTHR19241	PTHR19241	PTHR19241	KOG0061	EC:3.6.3.25	0	GO:0000166 GO:0005524 GO:0016020 GO:0016887 GO:0017111
NSS2	Cre01.g009400	Sodium:solute symporter	Sodium:solute symporter, possibly a high-affinity choline or Na+/proline symporter	9.05679	0.000230402		Late-up			Transport							PF00474	PTHR11819 PTHR11819:SF12	PTHR11819	PTHR11819:SF12	0	0	0	GO:0005215 GO:0006810 GO:0016020 GO:0055085
	Cre03.g165215	ubiquitin-like modifier-activating enzyme ATG7	(1 of 1) K08337 - ubiquitin-like modifier-activating enzyme ATG7 (ATG7)	9.05015	1.09113e-16		Late-up			Signalling							PF00899 PF16420	PTHR10953 PTHR10953:SF3	PTHR10953	PTHR10953:SF3	0	EC:2.7.7.80	K08337	GO:0005488 GO:0005737 GO:0006914 GO:0008641
	Cre10.g437250	Ankyrin repeat family with DHHC zinc finger domain	Ankyrin repeat family protein with DHHC zinc finger domain	8.99489	0.00107849	Early-up				Signalling	ANKYRIN REPEAT PROTEIN	0	Ankyrin repeat family protein with DHHC zinc finger domain	0	Regulatory changes	0	PF12796	PTHR24193	PTHR24193	PTHR24193	0	0	0	GO:0005515
	Cre13.g605500	unknown		8.98163	1.16624e-19		Late-up	Early-dwn		Unknown	2-5 OLIGOADENYLATE SYNTHETASE	MATH DOMAIN-CONTAINING PROTEIN	double-stranded RNA binding/adenylyltransferase	viral mRNA hydrolysis	Pathogen response	0	0	PTHR11258 PTHR11258:SF11	PTHR11258	PTHR11258:SF11	0	0	0	GO:0003723 GO:0003725 GO:0005524 GO:0006955 GO:0016740 GO:0051607
GLN3	Cre12.g530600	Glutamine synthetase	Glutamine synthetase (EC 6.3.1.2), plastid precursor (Glutamate-ammonia ligase); Arranged head-to-head with another glutamine synthetase gene, GLN2; GLN2 & GLN3 are very nearly identical at the predicted aa level, and also nearly identical in the coding sequence at the nucleotide level	8.97676	0.00110028		Late-up			N					N-assimilation		PF00120 PF03951	PTHR20852 PTHR20852:SF57	PTHR20852	PTHR20852:SF57	KOG0683	EC:6.3.1.2	K01915	GO:0003824 GO:0004356 GO:0006542 GO:0006807
	Cre09.g402050	unknown		8.97649	0.00112156		Late-up			Unknown							0	0	0	0	0	0	0	0
	Cre08.g373200	unknown	null-allele passenger mutation was isolated (PMID 29743196)	8.92364	9.88695e-05		Late-up			Unknown							PF13426	PTHR31600 PTHR31600:SF2	PTHR31600	PTHR31600:SF2	0	0	0	GO:0004871 GO:0007165
	Cre09.g396401	S-adenosyl-L-methionine-dependent uroporphyrinogen III methyltransferase	Siroheme synthase [Includes: Uroporphyrin-III C-methyltransferase (Urogen III methylase) (SUMT) Uroporphyrinogen III methylase) (UROM); Precorrin-2 dehydrogenase; Sirohydrochlorin ferrochelatase]; formerly SUMT1--renamed UPM1 by the advice of Sam Beale.	8.92234	5.646e-15		Late-up			Anabolism	METHYLTETRAHYDROFOLATE:HOMOCYSTEINE METHYLTRANSFERASE RELATED	0	final step in methionine biosynthesis	Aminos acid synthesis	Protein composition changes	https://www.ncbi.nlm.nih.gov/gene/4548	PF00590	PTHR21091 PTHR21091:SF16	PTHR21091	PTHR21091:SF16	0	0	0	GO:0006779 GO:0008152 GO:0008168 GO:0055114
COQD2	Cre01.g029000	Ubiquinone/menaquinone biosynthesis methyltransferase	UbiE/COQ5 methyltransferase family; possibly functioning in chloroplast	8.911	4.416e-22		Late-up			Signalling	SAM-DEPENDENT METHYLTRANSFERASE	0	methyltransferase	Ubiquinone/menaquinone biosynthesis methyltransferase	Abiotic stresses	0	PF08241	PTHR10108 PTHR10108:SF813	PTHR10108	PTHR10108:SF813	0	EC:2.1.1.163	0	GO:0008152 GO:0008168
	Cre10.g454500	unknown		8.89466	0.00114827		Late-up			Unknown							0	0	0	0	0	0	0	0
	Cre12.g492504	unknown		8.87616	1.8752e-10		Late-up			Unknown							0	0	0	0	0	0	0	0
	Cre01.g022666	unknown		8.83547	1.33637e-07	Early-up				Unknown							0	0	0	0	0	0	0	0
	Cre17.g712250	unknown		8.80539	0.00122532	Early-up				Unknown							0	0	0	0	0	EC:2.7.11.13	0	0
	Cre09.g400145	unknown		8.79667	0.0012511		Late-up	Early-dwn		Unknown							0	0	0	0	0	0	0	0
	Cre16.g681051	unknown		8.77752	2.11268e-05		Late-up			Unknown							0	0	0	0	0	EC:2.1.1.43	0	0
LCIE	Cre04.g223250	Low-CO2 inducible protein E	Homologous to limiting-CO2 inducible proteins LCIC, LCIB [PMID: 15235119] and to LCID [PMID 16777959]; part of the CAH1/2 cluster of inversely repeated CO2 responsive genes; LCIE and CCP1 are located in head-to-head orientation in the cluster; regulated by CCM1 [PMID 16777959]	8.76479	0.00129066		Late-up			Inorganic C							0	PTHR38016 PTHR38016:SF1	PTHR38016	PTHR38016:SF1	0	0	0	0
	Cre14.g609600	unknown		8.72231	0.000653441		Late-up	Early-dwn		Unknown							0	0	0	0	0	0	0	0
	Cre10.g433650	tRNA (cytosine-5)-methyltransferase		8.70894	8.9066e-10		Late-up			Cell division	NOP2 YEAST -RELATED NOL1/NOP2/FMU SUN DOMAIN-CONTAINING	0	RNA methylation	Cell cycle regulation	Cell division modulation	https://www.sciencedirect.com/topics/medicine-and-dentistry/rna-methyltransferase	PF01189	PTHR22807	PTHR22807	PTHR22807	0	EC:2.1.1.178	0	GO:0008168
	Cre06.g250600	unknown		8.68244	0.000714198		Late-up			Unknown							0	0	0	0	0	0	0	0
	Cre16.g667250	unknown		8.68211	4.8718e-26	Early-up			Late-dwn	Unknown							0	0	0	0	0	0	0	0
	Cre09.g392208	unknown		8.67291	7.97804e-27		Late-up	Early-dwn		Unknown							0	0	0	0	0	0	0	0
	Cre09.g390800	unknown		8.62432	3.61572e-17		Late-up			Unknown	TUDOR DOMAIN-CONTAINING PROTEIN	0	Bind to methyl arg/lys	epigenetics, gene expressionm sRNAs regulation	gene regulation	https://pubmed.ncbi.nlm.nih.gov/23741747/	0	PTHR37827 PTHR37827:SF1	PTHR37827	PTHR37827:SF1	0	0	0	0
	Cre02.g115500	unknown		8.61042	3.58822e-13		Late-up			Unknown							0	0	0	0	0	0	0	0
	Cre02.g106450	AAA ATPase	P-loop containing nucleoside triphosphate hydrolases superfamily protein; very similar to Cre02.g106451	8.56437	1.36849e-16		Late-up			Transport	BCS1 AAA-TYPE ATPASE	AAA DOMAIN-CONTAINING PROTEIN	P-loop containing nucleoside triphosphate hydrolases superfamily protein; very similar to Cre02.g106450	Regulates growth and signalling	Regulatory changes	0	0	PTHR23070 PTHR23070:SF14	PTHR23070	PTHR23070:SF14	0	0	0	0
AGL1	Cre03.g194700	Putative alpha-glucosidase (EC 3.2.1.20); similarity to arabidopsis [Aglu1; GenBank AAB82656] and sugar beet[GenBank BAA20343; PMID: 9178565] secreted alpha-glucosidase gene products; predicted mitochondrial targeting by Target-P, but location is uncertain		8.55716	1.45e-19		Late-up	Early-dwn		Defense	ALPHA-GLUCOSIDASE	0	0	0	Pathogen response	0	PF00088 PF01055 PF13802	PTHR22762 PTHR22762:SF82	PTHR22762	PTHR22762:SF82	0	EC:3.2.1.20 EC:3.2.1.3	K01187	GO:0003824 GO:0004553 GO:0005975 GO:0030246
	Cre18.g749397	unknown		8.50817	8.59478e-15		Late-up			Unknown							0	0	0	0	0	0	0	0
LCI15	Cre16.g685050	Related to PRLI-interacting factor L; regulated by CCM1	Related to PRLI-interacting factor L. Putative mitochondrial matrix protein. Three paralogous genes are located in tandem repeats. Also homologous to PRLI-interacting factor L in Arabidopsis [PMID: 9765207]; regulated by CCM1 [PMID: 15235119]; Acclimation	8.49648	3.14627e-23		Late-up			Inorganic C	COBW-RELATED	0	Co or Zn binding	Acquisition of Co or Zn for metabolic pathways e.g VitB12	Metal-limitation	https://dro.dur.ac.uk/32624/	PF00397 PF07683	PTHR13748 PTHR13748:SF45	PTHR13748	PTHR13748:SF45	0	0	0	GO:0005515
	Cre06.g271188	Calcineurin-like phosphoesterase (Metallophos)	(1 of 33) PF00149 - Calcineurin-like phosphoesterase (Metallophos)	8.48561	1.00395e-05		Late-up			Signalling	FAMILY NOT NAMED	METALLOPHOS DOMAIN-CONTAINING PROTEIN	Unknown	Unknown	P-limitation	0	PF00149	PTHR36492 PTHR36492:SF2	PTHR36492	PTHR36492:SF2	0	0	0	GO:0016787
	Cre02.g095103	GT90 family protein 34	null-allele mutant was isolated (PMID 29743196)	8.48411	7.92732e-15		Late-up	Early-dwn		Unknown							PF05686	PTHR12203	PTHR12203	PTHR12203	KOG2458	0	0	0
	Cre12.g551700	unknown		8.45905	3.66363e-26		Late-up			Unknown							0	0	0	0	0	0	0	0
CGE2	Cre14.g632000	GrpE nucleotide release factor	Chloroplast GrpE homolog, nucleotide release factor, co-chaperone of HSP70B, chloroplast-targeted; contains an N-terminal octotricoPeptide (octatricoPeptide) Repeat (OPR) domain	8.40818	1.07845e-10		Late-up	Early-dwn		Stress-response							PF01025	PTHR21237 PTHR21237:SF4	PTHR21237	PTHR21237:SF4	0	0	K03687	GO:0000774 GO:0006457 GO:0042803 GO:0051087
DGTT5	Cre02.g079050	Diacylglycerol O-acyltransferase	Diacylglycerol O-acyltransferase	8.39341	0.000395473		Late-up			Storage	DIACYLGLYCEROL O-ACYLTRANSFERASE	0	O-acyltransferase activity	TAG synthesis	Storage Lipid accumulation	0	PF03982	PTHR12317 PTHR12317:SF32	PTHR12317	PTHR12317:SF32	KOG0831	EC:2.3.1.20	K14457	GO:0016747 GO:0042309 GO:0050825 GO:0050826
	Cre02.g095700	unknown		8.38495	8.35219e-05		Late-up			Unknown							0	0	0	0	0	0	0	0
	Cre06.g256000	Arginine/serine-rich protein PNISR (PNISR)	(1 of 1) PF15996 - Arginine/serine-rich protein PNISR (PNISR)	8.37983	1.00244e-06		Late-up			Unknown							PF15996	0	0	0	0	0	0	0
DGTT1	Cre12.g557750	Diacylglycerol O-acyltransferase	Diacylglycerol O-acyltransferase	8.37005	8.05354e-13		Late-up			Storage			O-acyltransferase activity	TAG synthesis	Storage Lipid accumulation		PF03982	PTHR12317 PTHR12317:SF0	PTHR12317	PTHR12317:SF0	KOG0831	EC:2.3.1.20	0	GO:0016747
	Cre17.g725750	unknown		8.34109	1.43524e-14		Late-up			Unknown	60 KDA RIBONUCLEOPROTEIN SSA/RO	0	RNA-binding protein/May stabilize ncRNAs, Y RNAs	Gene regulation/Cilia formation/maintenance	Regulatory/Motility	https://www.uniprot.org/uniprot/P10156	PF05731	PTHR14202 PTHR14202:SF0	PTHR14202	PTHR14202:SF0	KOG4465	0	K11089	GO:0003723 GO:0030529
	Cre06.g308700	LONG-CHAIN-ALCOHOL O-FATTY-ACYLTRANSFERASE 1-RELATED	(1 of 1) PTHR31595:SF1 - LONG-CHAIN-ALCOHOL O-FATTY-ACYLTRANSFERASE 1-RELATED	8.33248	2.19103e-19		Late-up			Anabolism							0	PTHR31595 PTHR31595:SF1	PTHR31595	PTHR31595:SF1	0	EC:2.3.1.75	0	0
	Cre17.g704200	unknown		8.3074	1.04775e-09		Late-up			Unknown							0	0	0	0	0	0	0	0
	Cre02.g087900	Mitogen-activated protein kinase kinase kinase / MLTK	(1 of 104) 2.7.11.25 - Mitogen-activated protein kinase kinase kinase / MLTK	8.27963	4.23312e-07		Late-up			Signalling							PF00069	PTHR23257	PTHR23257	PTHR23257	KOG0192	EC:2.7.11.25	0	GO:0004672 GO:0004713 GO:0005524 GO:0006468
FLU	Cre10.g460050	FLU protein, chloroplast precursor	Two alternative spliced variant l-FLP and s-FLP [PMID: 15630026]. Flu is a negative regulator of tetrapyrrole biosynthesis by interaction with the glutamyl-tRNA reductase through the tetratricopeptide repeat domain [PMID: 12459457, PMID: 11606728]; also known as tigrina D in barley [PMID: 14550558]	8.27802	0.00103203		Late-up			Stress-response	RAPSYN-RELATED	0	Complexes with CHL synth enz	Negative feedback regulator of Mg tetrapyrrole branch	Light stress	https://www.sciencedirect.com/science/article/pii/S0014579311009136	PF13424	PTHR10098 PTHR10098:SF123	PTHR10098	PTHR10098:SF123	0	0	0	GO:0005488 GO:0005515
	Cre05.g236300	unknown		8.27021	0.000472852		Late-up	Early-dwn		Unknown							0	0	0	0	0	0	0	0
	Cre13.g565700	unknown		8.23756	9.35033e-06	Early-up				Unknown							0	0	0	0	0	0	0	0
	Cre04.g217963	unknown		8.23686	9.66244e-19		Late-up	Early-dwn		Unknown							0	0	0	0	0	0	0	0
	Cre04.g217943	SERINE/THREONINE-PROTEIN KINASE NEK	(1 of 26) PTHR24362 - SERINE/THREONINE-PROTEIN KINASE NEK	8.23374	1.08167e-11		Late-up			Signalling	SERINE/THREONINE-PROTEIN KINASE NEK	0	non-receptor serine/threonine protein kinase	conserved roles in the coordination of cilia and cell cycle progression	Cell cycle/Motility	https://www.ncbi.nlm.nih.gov/pmc/articles/PMC524795/	PF00069	PTHR24362	PTHR24362	PTHR24362	0	EC:2.7.11.1	0	GO:0004672 GO:0004713 GO:0005524 GO:0006468
	Cre07.g348500	PDE312,PTAC10		8.21965	0.0020731		Late-up	Early-dwn		Gene regulation							0	0	0	0	0	0	0	GO:0003676 GO:0003723
	Cre16.g694300	unknown		8.20027	0.000132748	Early-up				Unknown							0	0	0	0	0	0	0	0
	Cre24.g755897	unknown		8.16947	2.1141e-11	Early-up				Unknown							0	0	0	0	0	EC:2.7.11.1	0	0
	Cre15.g640101	EBF1,FBL6		8.15375	2.88905e-24		Late-up	Early-dwn									0	PTHR24006	PTHR24006	PTHR24006	0	0	0	GO:0042309 GO:0050825 GO:0050826
	Cre10.g453500	unknown		8.14305	7.44966e-15		Late-up										0	0	0	0	0	0	0	0
VIPP2	Cre11.g468050	Vesicle inducing protein in plastids 2	Chloroplast protein that appears to be required for thylakoid biogenesis; homolog to VIPP1	8.13492	4.50313e-17		Late-up				MEMBRANE-ASSOCIATED PROTEIN VIPP1, CHLOROPLASTIC	PHAGE SHOCK PROTEIN A	VIPP2 interacts with VIPP1 and HSP22E/F at chloroplast membranes	high light intensities or H2 O2 , during recovery from heat stress	Abiotic stress	https://pubmed.ncbi.nlm.nih.gov/31994740/	PF04012	PTHR31088 PTHR31088:SF6	PTHR31088	PTHR31088:SF6	0	0	K03969	0
	Cre12.g515400	unknown		8.1231	5.96994e-05		Late-up	Early-dwn									PF08016	0	0	0	0	EC:3.6.4.13	0	0
CSC1	Cre02.g085400	Chlamydomonadale-specific family C protein	function unknown; homologs in Gonium, not Volvox	8.10546	2.0373e-18		Late-up										0	0	0	0	0	0	0	0
	Cre05.g241647	unknown		7.97528	0.000686424	Early-up					PEROXISOMAL MULTIFUNCTIONAL ENZYME TYPE 2-RELATED	0	3-ketoacyl-CoA intermediates from straight-chain, 2-methyl-branched-chain fatty acids	betaoxidation of fatty acids	Lipid turnover	0	0	PTHR13078	PTHR13078	PTHR13078	0	0	0	0
	Cre16.g684022	unknown		7.96485	9.29865e-15		Late-up										0	0	0	0	0	0	0	0
	Cre01.g029700	unknown		7.91411	4.16145e-22		Late-up										0	0	0	0	0	0	0	0
	Cre07.g357876	unknown		7.88646	4.66208e-14		Late-up										0	0	0	0	0	0	0	0
SNAPG1	Cre08.g385700	Gamma-SNAP, SNARE complex protein	Gamma-SNAP, adaptor protein connecting NSF to cis-SNARE complex; hypothetical conserved protein.	7.88357	0.000506866	Early-up											PF14938	PTHR13768 PTHR13768:SF2	PTHR13768	PTHR13768:SF2	KOG1585	0	0	GO:0005488 GO:0005515 GO:0006886
	Cre09.g391504	unknown		7.83953	8.31999e-13	Early-up											0	0	0	0	0	0	0	0
	Cre05.g237283	unknown		7.82877	2.11777e-08		Late-up										0	0	0	0	0	0	0	0
	Cre12.g516400	Pre-mRNA splicing factor	YT521-B-like family splicing factor. The YTH family has been shown to selectively remove transcripts of meiosis-specific genes expressed in mitotic cells and may be involved in suppressing gene regulation during gametogenesis	7.82285	2.17998e-22		Late-up				YTH YT521-B HOMOLOGY DOMAIN-CONTAINING	0	mRNA-binding	YT521-B-like family splicing factor	Gametogenesis	0	PF04146	PTHR12357	PTHR12357	PTHR12357	0	0	0	0
	Cre06.g254300	unknown		7.81965	0.00281544		Late-up										0	0	0	0	0	0	0	0
TAUD1	Cre13.g569400	Similar to conserved hypothetical protein in bacteria	Similar to Bordetella ACCESSION CAE41228	7.81658	7.19523e-05		Late-up				GAMMA-BUTYROBETAINE HYDROXYLASE-RELATED	TAUD DOMAIN-CONTAINING PROTEIN	l-carnitine synthesis	transport of long-chain fatty acids into mitochondria	S-limitation	https://www.ncbi.nlm.nih.gov/pmc/articles/PMC2910963/	PF02668	PTHR10696 PTHR10696:SF23	PTHR10696	PTHR10696:SF23	0	0	0	GO:0016491 GO:0055114
	Cre10.g459550	unknown		7.80556	9.54185e-06	Early-up			Late-dwn								PF07162	PTHR12968 PTHR12968:SF2	PTHR12968	PTHR12968:SF2	KOG4028	0	0	0
	Cre06.g266052	(1 of 11) PTHR12291//PTHR12291:SF23 - FAMILY NOT NAMED // PROTEIN MEC-15		7.75448	4.401e-09	Early-up											0	PTHR12291 PTHR12291:SF23	PTHR12291	PTHR12291:SF23	0	0	0	GO:0005515
	Cre04.g216826	unknown		7.74483	0.000896584		Late-up	Early-dwn									0	0	0	0	0	0	0	GO:0042309 GO:0050825 GO:0050826
	Cre15.g637315	unknown		7.72572	3.50748e-08		Late-up										0	0	0	0	0	0	0	GO:0005515
	Cre09.g389902	unknown		7.72263	1.54929e-06		Late-up										0	0	0	0	0	0	0	0
	Cre01.g040150	(1 of 4) K08867 - WNK lysine deficient protein kinase [EC:2.7.11.1] (WNK, PRKWNK)		7.69992	6.62367e-15		Late-up										PF00069	PTHR13902	PTHR13902	PTHR13902	KOG0192 KOG0198	EC:2.7.11.1	K08867	GO:0004672 GO:0004713 GO:0005524 GO:0006468
	Cre06.g301700	unknown		7.69968	0.000208814		Late-up										0	0	0	0	0	0	0	0
	Cre13.g587300	unknown		7.64944	0.00138017		Late-up										0	0	0	0	0	0	0	0
	Cre30.g758097	unknown		7.64251	0.000213754		Late-up										0	0	0	0	0	0	0	0
RDP3	Cre07.g352550	Putative rhodanese domain phosphatase		7.61789	3.66725e-19		Late-up				M-PHASE INDUCER PHOSPHATASE DUAL SPECIFICITY PHOSPHATASE CDC25	0	protein tyrosine phosphatase activity	DNA damage checkpoints	S-limitation	https://www.ncbi.nlm.nih.gov/pmc/articles/PMC2910963/	PF00581	PTHR10828	PTHR10828	PTHR10828	0	0	K18065	GO:0000087 GO:0004725 GO:0005622 GO:0006470
	Cre14.g623176	unknown		7.61691	8.43697e-11		Late-up										0	0	0	0	0	0	0	0
	Cre02.g105851	unknown		7.5954	2.28549e-05	Early-up											0	0	0	0	0	0	0	0
	Cre02.g141546	unknown		7.55214	0.0034862		Late-up										0	0	0	0	0	0	0	0
SULTR2	Cre17.g723350	similar to Arabidopsis Sultr4;1	similar to Arabidopsis Sultr4;1	7.53541	1.51949e-08		Late-up				SULFATE TRANSPORTER	SODIUM-INDEPENDENT SULFATE ANION TRANSPORTER	SODIUM-INDEPENDENT SULFATE ANION TRANSPORTER	0	S-limitation	0	PF00916 PF01740	PTHR11814 PTHR11814:SF55	PTHR11814	PTHR11814:SF55	KOG0236	0	K18059	GO:0008271 GO:0008272 GO:0015116 GO:0016020 GO:0016021 GO:0055085
	Cre16.g694250	unknown		7.5065	9.23056e-17		Late-up										PF12937	PTHR20995 PTHR20995:SF19	PTHR20995	PTHR20995:SF19	0	0	0	GO:0005515
	Cre11.g467557	PFK5		7.49739	0.0022441		Late-up	Early-dwn									PF07801	PTHR31389 PTHR31389:SF4	PTHR31389	PTHR31389:SF4	0	EC:2.7.1.11	0	GO:0003872 GO:0006096
	Cre03.g152350	unknown		7.48358	3.66411e-10	Early-up											0	0	0	0	0	0	0	0
	Cre03.g153500	unknown		7.4798	1.42837e-16		Late-up										0	0	0	0	0	0	0	0
	Cre13.g568672	unknown		7.46437	4.95027e-06		Late-up										0	0	0	0	0	0	0	0
	Cre03.g157200	(1 of 12) 2.7.10.2//2.7.11.1 - Non-specific protein-tyrosine kinase / Cytoplasmic protein tyrosine kinase // Non-specific serine/threonine protein kinase / Threonine-specific protein kinase		7.4629	3.79044e-22		Late-up										PF07714	PTHR23257	PTHR23257	PTHR23257	0	EC:2.7.10.2 EC:2.7.11.1	0	GO:0004672 GO:0004713 GO:0005524 GO:0006468
	Cre12.g552700	pEARLI4		7.4624	4.14866e-05		Late-up	Early-dwn									PF00530	PTHR19862 PTHR19862:SF14	PTHR19862	PTHR19862:SF14	0	0	0	GO:0005044 GO:0016020
	Cre12.g542600	unknown		7.45035	9.79332e-07	Early-up											0	0	0	0	0	0	0	0
	Cre10.g426850	HXXXD-type acyl-transferase family protein		7.44834	3.97208e-06		Late-up										PF02458	0	0	0	0	0	0	GO:0016747
	Cre12.g516000	unknown		7.44109	0.00383725		Late-up										PF07978	0	0	0	0	0	0	0
	Cre07.g332025	unknown		7.43793	9.80235e-05		Late-up										0	0	0	0	0	0	0	0
ERM12	Cre12.g560050	transmembrane protein of unknown function	transmembrane protein with a DUF221 domain of unknown function; this domain is present in many eukaryotes, in particular in Arabidopsis ERD4 (early response to dehydration)	7.42981	0.000338619	Early-up			Late-dwn								PF00078 PF02714 PF13967	PTHR13078 PTHR13078:SF53	PTHR13078	PTHR13078:SF53	KOG1134	0	0	GO:0003723 GO:0003964 GO:0006278 GO:0016020
	Cre04.g231908	unknown		7.42864	4.84893e-09	Early-up											0	0	0	0	0	0	0	0
	Cre17.g729301	unknown		7.3941	5.1841e-10		Late-up										0	0	0	0	0	0	0	0
	Cre12.g505000	unknown		7.38388	5.85703e-05		Late-up										0	0	0	0	0	0	0	GO:0008152 GO:0016627 GO:0050660 GO:0055114
	Cre05.g230650	unknown		7.37023	6.75429e-22	Early-up											0	0	0	0	0	0	0	0
	Cre10.g448400	unknown		7.34294	8.43765e-16		Late-up										0	0	0	0	0	0	0	0
	Cre09.g392105	unknown		7.31195	7.40462e-14	Early-up											0	0	0	0	0	0	0	0
	Cre12.g549650	unknown		7.30354	5.98143e-10		Late-up										0	0	0	0	0	EC:3.6.4.13	0	0
	Cre11.g467783	unknown		7.27305	4.36111e-11		Late-up										0	0	0	0	0	0	0	0
	Cre01.g005400	Short-chain dehydrogenase/reductase	possibly a 3-oxoacyl-[acyl-carrier-protein] reductase	7.27044	1.78026e-05		Late-up										PF13561	PTHR24322 PTHR24322:SF105	PTHR24322	PTHR24322:SF105	KOG0725	0	0	GO:0005488 GO:0016491 GO:0055114
LCI34	Cre03.g191250	Low-CO2-inducible protein 34	Low-CO2 inducible gene revealed by cDNA array analyses; probably organelle-targetted; regulated by CCM1 [PMID: 15235119]	7.24748	2.56218e-26	Early-up							Photosynthesis	CCM	C-limitation		0	0	0	0	0	0	0	0
	Cre06.g278270	unknown		7.23892	5.48386e-22		Late-up	Early-dwn									0	0	0	0	0	0	0	0
CCP2	Cre04.g222750	Low-CO2-inducible membrane protein	related to mitochondrial substrate carrier proteins; Chen et al. 1997 [PMID: 9159951]; reproted to be localized in chloroplast . CCP2 and LCID are located in head-to-head orientation, like nearby CCP1 and LCIE; involved in acclimation to changing CO2 concentrations	7.23003	0.000115983	Early-up											PF00153	PTHR24089 PTHR24089:SF234	PTHR24089	PTHR24089:SF234	KOG0758	0	K15109	0
	Cre03.g153600	unknown		7.20387	4.55171e-07		Late-up	Early-dwn									0	0	0	0	0	0	0	GO:0003676 GO:0042309 GO:0050825 GO:0050826
	Cre04.g220424	unknown		7.17468	8.80516e-08		Late-up										0	0	0	0	0	0	0	0
FDX10	Cre04.g225450	Putative ferredoxin		7.16456	4.57619e-09		Late-up						Ferredoxin	Photosynthesis	Stress	https://static1.squarespace.com/static/5b451871365f02ee34e6c346/t/5c8dbd88652dea660dcc1a57/1552792970956/~2015_Yang.pdf	0	0	0	0	0	0	0	0
	Cre08.g385650	CDC2,CDC2A,CDC2AAT,CDK2,CDKA1,CDKA;1		7.13119	0.000990084		Late-up										PF07714	PTHR24056	PTHR24056	PTHR24056	KOG0594	EC:2.7.11.22 EC:2.7.11.23	K02206	GO:0004672 GO:0004713 GO:0005524 GO:0006468
	Cre10.g424550	unknown		7.10662	1.10249e-22		Late-up										0	0	0	0	0	0	0	0
SNE13	Cre12.g497653	Putative Cinnamoyl-CoA reductase/flavanone 4-reductase	an NAD dependent epimerase/dehydratase with flavanone 4-reductase activity	7.08678	0.000934396		Late-up										PF01370	PTHR10366 PTHR10366:SF411	PTHR10366	PTHR10366:SF411	KOG1502	0	0	GO:0003824 GO:0005488 GO:0050662
U19	Cre02.g144734	unknown	Unknown. Co-expression cluster 22 (Mating activation-induced in plus gametes)	7.06162	0.00331799		Late-up	Early-dwn									0	0	0	0	0	0	0	0
	Cre10.g463400	unknown		7.04114	1.4057e-07		Late-up										0	0	0	0	0	0	0	0
PTP	Cre04.g214600	(1 of 29) 3.1.3.48 - Protein-tyrosine-phosphatase / PTPase		7.02835	1.74971e-06		Late-up						(1 of 29) 3.1.3.48 - Protein-tyrosine-phosphatase / PTPase	Protein modification	Regulatory changes		0	0	0	0	0	EC:3.1.3.48	0	0
	Cre16.g676537	unknown		7.02186	6.86655e-11		Late-up										0	0	0	0	0	0	0	0
	Cre05.g241629	unknown		7.02056	9.61577e-06		Late-up										0	0	0	0	0	0	0	0
	Cre06.g302600	(1 of 3) PF00790 - VHS domain (VHS)		7.00474	1.00498e-05		Late-up										PF00790	0	0	0	0	0	0	GO:0006886
SLT3	Cre10.g445050	Sodium/sulfate co-transporter	SAC1-like transporter 3, putative sodium/sulfate co-transporter, transcript is down-regulated during sulfur-deprivation; related to the SAC1 protein which regulates sulfur-deficiency responses [PMID: 16307308]	6.99918	4.72843e-17	Early-up					0	0	0	0	0	0	PF00939 PF02080	PTHR10283 PTHR10283:SF79	PTHR10283	PTHR10283:SF79	0	0	0	GO:0005215 GO:0006813 GO:0006814 GO:0008324 GO:0016020 GO:0055085
	Cre12.g504900	unknown		6.97974	0.00409998		Late-up	Early-dwn									PF00646	0	0	0	0	0	0	GO:0005515
	Cre10.g464325	unknown		6.9742	8.49257e-07		Late-up										0	0	0	0	0	0	0	0
	Cre03.g194600	(1 of 7) PTHR11584//PTHR11584:SF381 - SERINE/THREONINE PROTEIN KINASE // PROTEIN PQN-80, ISOFORM B		6.97152	0.00218008		Late-up										PF00069	PTHR11584 PTHR11584:SF381	PTHR11584	PTHR11584:SF381	0	EC:2.7.11.1	0	GO:0004672 GO:0005524 GO:0006468 GO:0009058
	Cre10.g429702	unknown		6.96841	0.000577892	Early-up											0	0	0	0	0	0	0	0
VMP7	Cre04.g214750	Endosomal R-SNARE protein, VAMP-like family (R.III)	Expressed Protein. Contains R-SNARE domain distantly similar to VAMP4, not found in land plants. Part of 2 member gene family on same scaffold separated by one gene (<-VMPL1, IFM1, <-VMPL2)	6.96814	1.88411e-18		Late-up				SNARE PROTEINS	0	Endosomal R-SNARE protein, VAMP-like family	Subcellular targetting of protein	Protein composition changes	https://pubmed.ncbi.nlm.nih.gov/12682051/	PF00957	PTHR21136 PTHR21136:SF86	PTHR21136	PTHR21136:SF86	0	0	0	GO:0016021 GO:0016192
	Cre17.g723400	unknown		6.96686	0.000161561		Late-up										0	0	0	0	0	0	0	0
U16	Cre11.g474650	unknown	unknown. Mitochnodrion	6.96656	1.75303e-09		Late-up										0	0	0	0	0	0	0	0
MHC	Cre02.g145451	unknown	MHC class II-associated invariant chain, trimerisation; membrane protein; intracellular protein transport	6.96183	1.1366e-08	Early-up											0	0	0	0	0	0	0	GO:0006886 GO:0006955 GO:0016020 GO:0019882 GO:0042289
	Cre16.g694403	unknown		6.95932	5.50042e-15		Late-up										0	0	0	0	0	0	0	0
CYP743B2	Cre07.g354400	Cytochrome P450, CYP197 superfamily	cytochrome P450, unknown function, in CYP711 clan. The CYP711 clan includes CYP711A1 of Arabidopsis (MAX1). This gene product makes a carotenoid-derived branch inhibiting hormone. The CYP743 family has best BLAST hits to CYP3 family members (animal sequences). The top 100 BLAST hits were all animal sequences. The plant CYP711 clan may share a common ancestor with the animal CYP3/CYP4 clan. Belong…	6.93367	4.33842e-12		Late-up										PF00067	PTHR24301 PTHR24301:SF2	PTHR24301	PTHR24301:SF2	KOG0158	EC:1.14.14.1	0	GO:0005506 GO:0009055 GO:0016705 GO:0020037 GO:0055114
	Cre07.g353100	unknown		6.92652	0.000551352		Late-up				GTP-BINDING PROTEIN HFLX	GTP-BINDING PROTEIN 6-RELATED	Ribosome splitting	Protein translation	Protein composition changes	https://www.ncbi.nlm.nih.gov/pmc/articles/PMC4770234/	PF12843	PTHR10229 PTHR10229:SF0	PTHR10229	PTHR10229:SF0	0	0	0	GO:0005525
	Cre01.g022700	unknown		6.92098	1.53023e-08	Early-up			Late-dwn		0	0	0	0	0	0	0	0	0	0	0	0	0	0
	Cre02.g075301	unknown		6.89591	7.94607e-05		Late-up										0	0	0	0	0	0	0	0
	Cre16.g693202	SIR		6.88903	2.69852e-10		Late-up										PF01077 PF03460	PTHR11493 PTHR11493:SF48	PTHR11493	PTHR11493:SF48	0	EC:1.8.7.1	K00392	GO:0016491 GO:0020037 GO:0050311 GO:0051536 GO:0051539 GO:0055114
	Cre13.g569450	unknown		6.86373	0.000270469		Late-up										0	PTHR37471 PTHR37471:SF1	PTHR37471	PTHR37471:SF1	0	0	0	GO:0042309 GO:0050825 GO:0050826
	Cre09.g407501	Carbohydrate-binding-like fold		6.85916	4.11939e-18	Early-up			Late-dwn		0	0	binds polysacc	plant cell-wall hydrolysis	Cell wall mod	0	PF00686	PTHR15048	PTHR15048	PTHR15048	0	EC:3.2.1.3	0	GO:0003824 GO:0005975 GO:0030246 GO:2001070
	Cre02.g099750	(1 of 104) 2.7.11.25 - Mitogen-activated protein kinase kinase kinase / MLTK		6.8561	1.34607e-13		Late-up										PF00069	PTHR23257	PTHR23257	PTHR23257	KOG0192	EC:2.7.11.25	0	GO:0004672 GO:0004713 GO:0005524 GO:0006468
ARL9	Cre10.g448200	ARF-like GTPase		6.85576	6.49511e-14		Late-up										PF08477	PTHR11711	PTHR11711	PTHR11711	KOG0070	0	K07937	GO:0005525 GO:0005622 GO:0007264 GO:0015031
	Cre10.g426900	unknown		6.84204	0.000379829		Late-up										PF02458	0	0	0	0	0	0	GO:0016747
	Cre02.g115550	unknown		6.8215	2.02668e-14	Early-up											0	0	0	0	0	0	0	0
U14	Cre11.g476026	hypothetical protein	Transcription of this genome region is induced during nitrogen starvation; a small segment of the predicted protein shows similarity to COV1, membrane protein of unknown function, but this could be an annotation artefact	6.81959	0.00434646		Late-up						(1 of 29) 3.1.3.48 - Protein-tyrosine-phosphatase / PTPase	Protein modification	N-limitation		0	0	0	0	0	0	0	0
	Cre03.g197150	unknown		6.78993	4.35335e-07		Late-up	Early-dwn									0	0	0	0	0	0	0	0
NII1	Cre09.g410750	Nitrite reductase	nitrite reductase structural gene (Nii1) [GI:3776043, PMID: 9737004]	6.78248	6.24431e-11		Late-up	Early-dwn									PF01077 PF03460	PTHR32439 PTHR32439:SF0	PTHR32439	PTHR32439:SF0	KOG0560	EC:1.7.7.1	K00366	GO:0016491 GO:0020037 GO:0051536 GO:0055114
	Cre12.g518800	ADO1,FKL2,LKP1,ZTL		6.76856	5.19434e-18		Late-up				SOLUTE CARRIER FAMILY 35	0	inner mitochondrial membrane carrier	Transport	Nutrient limitation	0	PF00092	PTHR11132 PTHR11132:SF126	PTHR11132	PTHR11132:SF126	0	0	0	GO:0005515
HEL	Cre09.g417400	ATORC1B,ORC1B,UNE13		6.75939	5.73696e-07		Late-up				DNA HELICASE-RELATED	0	0	0	Gene regulation	0	PF00628 PF05970	PTHR23274	PTHR23274	PTHR23274	KOG0987	EC:3.6.4.12	0	GO:0000723 GO:0003678 GO:0004386 GO:0005515 GO:0005524 GO:0006281 GO:0008270
	Cre12.g510500	unknown		6.75881	2.67518e-10		Late-up										0	0	0	0	0	0	0	0
	Cre13.g585600	unknown		6.75775	1.78656e-10	Early-up			Late-dwn		0	0	0	0	0	0	0	0	0	0	0	0	0	GO:0004784 GO:0006801 GO:0046872 GO:0055114
	Cre07.g325719	unknown		6.72918	5.89566e-10	Early-up											0	0	0	0	0	0	0	GO:0042309 GO:0050825 GO:0050826
	Cre05.g233751	unknown		6.72482	6.3003e-15	Early-up											0	0	0	0	0	0	0	0
	Cre08.g370550	FAD-linked oxidases family protein		6.72453	0.00260455		Late-up										PF01565 PF02913	PTHR11748 PTHR11748:SF90	PTHR11748	PTHR11748:SF90	0	EC:1.1.99.39	K18204	GO:0003824 GO:0016491 GO:0016614 GO:0050660 GO:0055114
	Cre04.g230046	unknown		6.71947	0.000497945		Late-up										0	0	0	0	0	0	0	GO:0042309 GO:0050825 GO:0050826
	Cre02.g107200	unknown		6.7194	1.02054e-06	Early-up											0	0	0	0	0	0	0	0
CYP743B1	Cre07.g354350	Cytochrome P450, CYP197 superfamily	cytochrome P450, unknown function, in CYP711 clan. The CYP711 clan includes CYP711A1 of Arabidopsis (MAX1). This gene product makes a carotenoid-derived branch inhibiting hormone. The CYP743 family has best BLAST hits to CYP3 family members (animal sequences). The top 100 BLAST hits were all animal sequences. The plant CYP711 clan may share a common ancestor with the animal CYP3/CYP4 clan. Belong…	6.71492	0.00025715		Late-up										PF00067	PTHR24301 PTHR24301:SF2	PTHR24301	PTHR24301:SF2	KOG0158	EC:1.14.14.1	K07424	GO:0004497 GO:0005506 GO:0009055 GO:0016705 GO:0020037 GO:0055114
	Cre14.g610582	ankyrin repeat family protein		6.71266	1.59382e-09		Late-up				BTB/POZ AND MATH DOMAIN-CONTAINING PROTEIN 1	0	ay act as a substrate-specific adapter of an E3 ubiquitin-protein ligase complex (CUL3-RBX1-BTB)	Protein ubiquination	Protein composition changes	0	PF00651	PTHR26379	PTHR26379	PTHR26379	0	0	0	GO:0003677 GO:0004879 GO:0005515 GO:0005634 GO:0006355
	Cre03.g206250	unknown		6.68427	3.04835e-11		Late-up										0	0	0	0	0	0	0	0
DNJ34	Cre07.g327450	DnaJ-like protein	DnaJ-like protein, perhaps targeted to the chloroplast (contains N-terminal extension that is predicted by ChloroP to be chloroplast transit peptide); no homology with other proteins in protein database	6.68255	8.76218e-18		Late-up										PF00226	PTHR24078 PTHR24078:SF201	PTHR24078	PTHR24078:SF201	0	0	0	GO:0006457 GO:0031072 GO:0051082
	Cre07.g334700	(1 of 1) PTHR13292:SF0 - AUTOPHAGY-RELATED PROTEIN 101		6.68226	0.00480995		Late-up										PF07855	PTHR13292 PTHR13292:SF0	PTHR13292	PTHR13292:SF0	0	0	0	0
	Cre09.g403700	unknown		6.66991	0.00496318		Late-up	Early-dwn									0	0	0	0	0	0	0	0
	Cre03.g170601	(1 of 10) 3.4.21.72 - IgA-specific serine endopeptidase / Immunoglobulin A1 protease		6.65569	3.45487e-10		Late-up				LEUCINE-RICH REPEAT EXTENSIN-LIKE PROTEIN 3-RELATED	0	regulating cell wall formation and assembly, and/or growth polarization	Modulates cell morphogenesis	Morphological change	https://www.uniprot.org/uniprot/Q9T0K5	0	PTHR32093 PTHR32093:SF44	PTHR32093	PTHR32093:SF44	0	EC:3.4.21.72	0	0
	Cre10.g449501	unknown		6.64822	2.31358e-07		Late-up										0	0	0	0	0	0	0	0
	Cre03.g187400	null-allele mutant was isolated (PMID 29743196)	null-allele mutant was isolated (PMID 29743196)	6.63442	2.19929e-10		Late-up										0	0	0	0	0	0	0	0
NOP56	Cre12.g525200	Nucleolar protein, Component of C/D snoRNPs	Structural Component of C/D snoRNPs. Required for pre-Ribosomal RNA processing and snoRNA guided pre-rRNA methylation	6.63253	0.000200934		Late-up	Early-dwn									PF01798 PF08156	PTHR10894 PTHR10894:SF0	PTHR10894	PTHR10894:SF0	0	0	K14564	0
	Cre16.g673200	unknown		6.60605	2.08526e-09		Late-up										0	0	0	0	0	0	0	0
	Cre07.g353050	unknown		6.60467	0.000115501		Late-up										0	0	0	0	0	0	0	0
CIT1	Cre12.g512950	Chromate ion transporter		6.6012	5.22441e-17		Late-up										PF02417	PTHR33567 PTHR33567:SF3	PTHR33567	PTHR33567:SF3	0	0	K07240	GO:0015109 GO:0015703
	Cre14.g624125	unknown		6.59228	0.00117287		Late-up										0	0	0	0	0	0	0	0
	Cre02.g091650	unknown		6.53598	2.25964e-05		Late-up										0	0	0	0	0	0	0	0
	Cre13.g575050	unknown		6.53182	7.76564e-05		Late-up										0	0	0	0	0	0	0	0
RDP2	Cre01.g024850	Putative rhodanese domain phosphatase		6.52852	5.03964e-16		Late-up				M-PHASE INDUCER PHOSPHATASE DUAL SPECIFICITY PHOSPHATASE CDC25	0	protein tyrosine phosphatase activity	DNA damage checkpoints	S-limitation	0	PF00581	PTHR10828	PTHR10828	PTHR10828	0	0	K18065	GO:0000087 GO:0004725 GO:0005622 GO:0006470
	Cre05.g239450	(1 of 3) K14165 - atypical dual specificity phosphatase [EC:3.1.3.16 3.1.3.48] (K14165)		6.51685	3.46646e-10		Late-up	Early-dwn									PF09414	PTHR23339	PTHR23339	PTHR23339	0	0	K14165	GO:0016311 GO:0016791
	Cre09.g408950	ATATG2,ATG2		6.49857	1.75451e-16		Late-up										PF12624	PTHR13190 PTHR13190:SF1	PTHR13190	PTHR13190:SF1	0	0	0	GO:0006914
ABDH	Cre16.g681200	unknown	L-arabinitol 4-dehydrogenase	6.49609	5.97981e-07		Late-up										0	0	0	0	0	EC:1.1.1.12	0	0
	Cre05.g238140	unknown		6.47328	6.92134e-06		Late-up										0	0	0	0	0	0	0	0
	Cre15.g642950	unknown		6.45404	0.00192295		Late-up										0	0	0	0	0	0	0	0
	Cre03.g188950	S-adenosyl-L-methionine-dependent methyltransferase		6.42685	5.32254e-05		Late-up										PF07942	PTHR12303 PTHR12303:SF6	PTHR12303	PTHR12303:SF6	KOG2798	0	0	0
CSB24	Cre04.g228250	Probable transposon-derived protein of Chlamydomonas-Specific family B	CSB family member have highly similar sequences and show various degrees of N-terminal truncation; C-terminal part similar to transposase DNA-binding domain; is probably part of a (truncated) repeat element	6.41805	1.3624e-11		Late-up										0	PTHR15535	PTHR15535	PTHR15535	0	0	0	0
	Cre10.g422876	unknown		6.40138	3.01736e-05		Late-up										0	0	0	0	0	0	0	0
	Cre07.g344400	(1 of 3) 1.1.1.95 - Phosphoglycerate dehydrogenase / Phosphoglyceric acid dehydrogenase		6.39524	1.50256e-12		Late-up	Early-dwn									PF00389 PF03446	PTHR10996 PTHR10996:SF121	PTHR10996	PTHR10996:SF121	KOG0068	EC:1.1.1.95	K00058	GO:0004616 GO:0008152 GO:0016616 GO:0051287 GO:0055114
	Cre16.g671300	unknown		6.39171	1.4638e-05		Late-up										0	PTHR10110 PTHR10110:SF119	PTHR10110	PTHR10110:SF119	0	0	K12041	GO:0006812 GO:0015299 GO:0016021
	Cre10.g451850	AAA1,ATKTN1,BOT1,ERH3,FRA2,FRC2,FTR,KTN1,LUE1		6.3814	4.01132e-07		Late-up										PF00004	PTHR23074	PTHR23074	PTHR23074	0	EC:3.6.4.3	K07767	GO:0000166 GO:0005524 GO:0017111
	Cre12.g507005	unknown		6.36965	0.00145614		Late-up										0	0	0	0	0	0	0	0
	Cre07.g316450	(1 of 5) PF01713 - Smr domain (Smr)		6.36113	6.10971e-10		Late-up										PF01713	PTHR13308	PTHR13308	PTHR13308	0	0	0	GO:0005515
AIH1	Cre01.g053300	Agmatine iminohydrolase	converts agmatin to N-carbamoyl-putrescine; involved in agmatine pathway of polyamine (putrescine) biosynthesis; could be organelle-targeted	6.35214	2.38553e-11		Late-up										PF04371	PTHR31377 PTHR31377:SF0	PTHR31377	PTHR31377:SF0	0	EC:3.5.3.12	K10536	GO:0004668 GO:0009446
	Cre08.g358600	unknown		6.34828	1.10969e-17	Early-up											0	0	0	0	0	0	0	0
CBA1	Cre01.g036950	Cobalamin 5'-phosphate synthase		6.34667	4.06358e-10		Late-up	Early-dwn									PF02654	PTHR34148 PTHR34148:SF1	PTHR34148	PTHR34148:SF1	0	EC:2.7.8.26	0	GO:0008818 GO:0009236 GO:0051073
	Cre12.g518772	ATRSP31,RSP31		6.32764	6.75323e-13		Late-up										PF00076 PF14259	PTHR24012	PTHR24012	PTHR24012	KOG0106	0	K12893	GO:0000166 GO:0003676
HRP4	Cre09.g389900	Hydroxyproline-rich glycoprotein	partial sequence similar to hydroxyproline-rich glycoprotein family in Arabidopsis thaliana; Genbank entry NM_113865	6.32624	2.51246e-08		Late-up										0	PTHR15744 PTHR15744:SF0	PTHR15744	PTHR15744:SF0	0	0	0	GO:0003723 GO:0005634
	Cre16.g656150	MEE15		6.32547	9.60452e-13		Late-up										PF07690	PTHR23504 PTHR23504:SF1	PTHR23504	PTHR23504:SF1	KOG2615	0	0	GO:0016021 GO:0055085
	Cre12.g522250	unknown		6.31427	3.28434e-17		Late-up	Early-dwn									PF00350	0	0	0	0	0	0	0
	Cre03.g144444	unknown		6.31223	0.00164347		Late-up										0	0	0	0	0	0	0	GO:0003824
	Cre10.g450950	unknown		6.29912	0.000199623		Late-up	Early-dwn									0	0	0	0	0	0	0	0
	Cre09.g394510	Carbohydrate-binding-like fold		6.26607	2.32685e-18		Late-up										PF00686	0	0	0	0	0	0	GO:0003824 GO:0005975 GO:0016020 GO:0016192 GO:0030246 GO:2001070
	Cre17.g734757	unknown		6.25406	1.93767e-05		Late-up										PF12851	0	0	0	0	0	0	0
SRS7	Cre06.g278239	Serine/arginine-rich pre-mRNA splicing factor		6.2515	4.36098e-16		Late-up				RNA BINDING PROTEIN	0	Serine/arginine-rich pre-mRNA splicing factor	alternative splicing regulator	Gene regulation	0	PF00076	PTHR24012 PTHR24012:SF487	PTHR24012	PTHR24012:SF487	KOG0105	0	K12890	GO:0000166 GO:0003676
	Cre06.g278243	(1 of 1) PTHR11748//PTHR11748:SF84 - D-LACTATE DEHYDROGENASE // SUBFAMILY NOT NAMED		6.24213	0.00216797	Early-up											PF01227 PF01565	PTHR11748 PTHR11748:SF84	PTHR11748	PTHR11748:SF84	0	EC:1.5.3.6	0	GO:0003824 GO:0016491 GO:0016614 GO:0050660 GO:0055114
PHC53	Cre12.g546800	Pherophorin-chlamydomonas homolog 53		6.23978	0.005038	Early-up			Late-dwn								PF12499	0	0	0	0	0	0	0
	Cre12.g486450	unknown		6.23811	0.000434903	Early-up											0	0	0	0	0	0	0	0
	Cre35.g759297	unknown		6.23426	4.21918e-09		Late-up										0	0	0	0	0	0	0	0
	Cre06.g257200	unknown		6.22908	1.32839e-06		Late-up	Early-dwn									0	0	0	0	0	0	0	0
	Cre18.g749547	unknown		6.22348	1.898e-06		Late-up										PF03235 PF07510	0	0	0	0	0	0	0
CSR6	Cre09.g393000	Carbohydrate sulfotransferase-related 6		6.2053	4.52045e-10	Early-up											0	PTHR10605	PTHR10605	PTHR10605	0	EC:2.8.2.8	0	0
	Cre05.g234642	(1 of 15) PF07707 - BTB And C-terminal Kelch (BACK)		6.20231	6.63744e-10		Late-up						BTB And C-terminal Kelch (BACK)	Cilia function	Motility	https://www.ncbi.nlm.nih.gov/pmc/articles/PMC8423421/	PF07707	0	0	0	0	0	0	0
	Cre12.g534945	unknown		6.19719	0.00813234		Late-up	Early-dwn									0	0	0	0	0	0	K18740	GO:0003676
MSD5	Cre17.g703176	Iron/manganese superoxide dismutase family protein		6.1912	0.00605926		Late-up	Early-dwn									PF00081 PF02777	PTHR11404	PTHR11404	PTHR11404	KOG0876	EC:1.15.1.1	K04564	GO:0004784 GO:0006801 GO:0046872 GO:0055114
CGL63	Cre10.g444800	Conserved in the Green Lineage		6.17586	1.58337e-05	Early-up											0	PTHR34554 PTHR34554:SF1	PTHR34554	PTHR34554:SF1	0	0	0	GO:0043565
MRP7	Cre14.g618600	ABC transporter, multidrug resistance associated protein	Related to AtMRP11, putative ABC transporter, MRP subfamilymembrane protein [PMID: 1571683]	6.16749	4.92484e-09		Late-up				ATP-BINDING CASSETTE SUB-FAMILY C	0	Active transport	Unknown	Transporter	https://www.ncbi.nlm.nih.gov/pmc/articles/PMC6999713/	PF00005 PF00664	PTHR24223	PTHR24223	PTHR24223	KOG0054	EC:3.6.3.44	0	GO:0000166 GO:0005524 GO:0006810 GO:0016021 GO:0016887 GO:0017111 GO:0042626 GO:0055085
	Cre08.g363150	unknown		6.16622	3.34053e-14		Late-up										PF01607	PTHR23301 PTHR23301:SF0	PTHR23301	PTHR23301:SF0	0	0	0	GO:0005576 GO:0006030 GO:0008061
	Cre10.g444094	unknown		6.15234	5.32002e-09		Late-up										0	0	0	0	0	0	0	0
EXN4	Cre02.g081000	Putative RNA exonuclease	ribonuclease H fold	6.13409	1.85496e-11		Late-up				RNA EXONUCLEASE REXO1 / RECO3 FAMILY MEMBER-RELATED	0	0	RNA processing/DNA repair	Stress/regulation	0	0	PTHR12801	PTHR12801	PTHR12801	0	0	0	GO:0003676 GO:0004527 GO:0005622
ZEP1	Cre02.g095750	Zeaxanthin epoxidase-like protein		6.12102	3.8367e-10		Late-up										PF01494 PF13450	PTHR13789 PTHR13789:SF186	PTHR13789	PTHR13789:SF186	0	EC:1.14.13.90	0	GO:0008152 GO:0016491 GO:0071949
	Cre06.g310950	FAD-dependent oxidoreductase	FAD-dependent oxidoreductase, probably a sarcosine dehydrogenase/oxidase	6.1164	3.93339e-16		Late-up										PF01946	PTHR13847 PTHR13847:SF186	PTHR13847	PTHR13847:SF186	KOG2853	EC:1.5.8.3	0	0
	Cre12.g526250	ATCPK23,CPK23		6.11324	7.94326e-05	Early-up					SERINE/THREONINE-PROTEIN KINASE	0	non-receptor serine/threonine protein kinase	Signalling/regulation	Regulatory changes	0	PF00069	PTHR24347	PTHR24347	PTHR24347	0	EC:2.7.11.17	0	GO:0004672 GO:0004674 GO:0005524 GO:0006468
	Cre10.g457050	null-allele mutant was isolated (PMID 29743196)	null-allele mutant was isolated (PMID 29743196)	6.09277	3.06295e-11		Late-up										0	0	0	0	0	EC:2.7.11.1	0	GO:0004672 GO:0005524 GO:0006468
	Cre11.g467552	PFK5		6.09159	0.00885438		Late-up										PF00365	PTHR13697 PTHR13697:SF27	PTHR13697	PTHR13697:SF27	0	EC:2.7.1.11	K00850	GO:0003872 GO:0006002 GO:0006096
	Cre02.g095500	unknown		6.08985	0.00137565	Early-up											0	0	0	0	0	0	0	0
	Cre10.g461874	unknown		6.08052	0.00227607		Late-up										0	0	0	0	0	0	0	0
	Cre01.g005813	unknown		6.06916	1.64306e-06	Early-up											0	0	0	0	0	0	0	0
	Cre16.g676600	unknown		6.05596	5.64059e-13		Late-up	Early-dwn									0	0	0	0	0	0	0	0
	Cre12.g505151	unknown		6.05196	2.16827e-06		Late-up										0	0	0	0	0	0	0	0
	Cre12.g547850	unknown		6.04734	0.00976017		Late-up										0	PTHR36776	PTHR36776	PTHR36776	0	0	0	0
	Cre09.g391060	unknown		6.0412	0.000347821		Late-up										0	0	0	0	0	0	0	0
	Cre03.g199650	unknown		6.0278	0.000420661		Late-up										0	0	0	0	0	0	0	0
UAF3	Cre12.g549100	splicing factor U2AF 65 kDa subunit	Similar to U2AF large subunit; RNA-binding region RNP-1 (RNA recognition motif)	6.01775	2.08732e-09		Late-up										0	PTHR23139 PTHR23139:SF58	PTHR23139	PTHR23139:SF58	0	0	K12837	GO:0000166 GO:0003676
	Cre11.g467791	unknown		6.0154	0.0014191	Early-up											0	0	0	0	0	0	0	0
	Cre16.g668550	RING/FYVE/PHD-type zinc finger family protein		5.97099	6.62367e-15		Late-up										PF01363 PF04366 PF13920	PTHR15629 PTHR15629:SF2	PTHR15629	PTHR15629:SF2	0	0	0	GO:0005515 GO:0008270 GO:0046872
	Cre12.g537250	unknown		5.96909	3.28199e-09	Early-up											0	0	0	0	0	0	0	0
	Cre12.g502650	unknown		5.96707	0.00169925	Early-up					0	0	0	0	0	0	0	0	0	0	0	0	0	0
	Cre09.g403256	unknown		5.94346	1.32021e-11		Late-up										0	PTHR10229 PTHR10229:SF0	PTHR10229	PTHR10229:SF0	0	EC:3.4.24.13	0	GO:0005525
GSL3	Cre03.g183700	Glucan synthase-like 3	glycosyl transferase of GT48 family, possibly a 1,3-beta-D-glucan synthase	5.94015	3.20505e-07		Late-up										PF02364	PTHR12741 PTHR12741:SF7	PTHR12741	PTHR12741:SF7	0	EC:2.4.1.34	K00706	GO:0000148 GO:0003843 GO:0006075 GO:0016020
	Cre03.g145147	Transient receptor potential ion channel protein	Transient receptor potential channel in TRPV subfamily	5.93044	5.23535e-07		Late-up										PF00520	PTHR31942 PTHR31942:SF1	PTHR31942	PTHR31942:SF1	0	0	0	GO:0005216 GO:0006811 GO:0016020 GO:0055085
	Cre06.g285050	unknown		5.93037	4.07688e-09	Early-up											0	0	0	0	0	0	0	0
	Cre14.g630775	unknown		5.92606	9.86113e-07	Early-up											0	0	0	0	0	0	0	0
	Cre14.g613100	unknown		5.91835	1.48341e-12	Early-up											0	0	0	0	0	0	0	0
	Cre01.g038350	unknown		5.91762	2.52311e-09		Late-up										0	0	0	0	0	0	0	0
	Cre06.g311050	(1 of 1) K00167 - 2-oxoisovalerate dehydrogenase E1 component beta subunit (BCKDHB, bkdA2)		5.91656	1.02001e-12	Early-up					0	0	0	0	0	0	PF02779 PF02780	PTHR11624 PTHR11624:SF21	PTHR11624	PTHR11624:SF21	0	EC:1.2.4.4	K00167	GO:0003824 GO:0008152
	Cre12.g505050	unknown		5.916	0.000188243		Late-up	Early-dwn									PF00646	0	0	0	0	0	0	GO:0005515
	Cre08.g367850	unknown		5.91098	0.000266225		Late-up	Early-dwn									0	0	0	0	0	0	0	0
	Cre04.g228300	Serine/threonine protein kinase		5.90779	2.4663e-12		Late-up										PF07714	PTHR24349 PTHR24349:SF79	PTHR24349	PTHR24349:SF79	KOG0580	EC:2.7.11.1	K08850	GO:0004672 GO:0004713 GO:0005524 GO:0006468
	Cre12.g501700	unknown		5.89506	2.04449e-10		Late-up										0	0	0	0	0	0	0	0
	Cre11.g467627	ATKAO1,CYP88A3,KAO1		5.89263	0.0113969		Late-up										PF00067	PTHR24286	PTHR24286	PTHR24286	KOG0157	EC:1.14.13.134	0	GO:0005506 GO:0009055 GO:0016705 GO:0020037 GO:0055114
	Cre05.g234661	AAA ATPase	P-loop containing nucleoside triphosphate hydrolases superfamily protein	5.89013	0.000477287		Late-up	Early-dwn			BCS1 AAA-TYPE ATPASE	AAA DOMAIN-CONTAINING PROTEIN	P-loop containing nucleoside triphosphate hydrolases superfamily protein; very similar to Cre02.g106450	0	Regulatory changes	0	PF00004	PTHR23070 PTHR23070:SF14	PTHR23070	PTHR23070:SF14	0	0	K08900	GO:0000166 GO:0005524 GO:0017111
	Cre09.g387430	unknown		5.8671	0.00327241	Early-up											0	0	0	0	0	0	0	0
	Cre02.g109501	(1 of 20) PTHR19862:SF14 - WD REPEAT-CONTAINING PROTEIN 48		5.85168	1.19942e-05		Late-up										0	PTHR19862 PTHR19862:SF14	PTHR19862	PTHR19862:SF14	0	0	0	0
	Cre02.g091193	ENA		5.83371	0.00806764	Early-up											0	0	0	0	0	0	0	GO:0031072 GO:0051082
SUB6	Cre03.g190250	Subtilisin-like protease		5.83361	0.00431718	Early-up											PF00082 PF02225	PTHR10795 PTHR10795:SF157	PTHR10795	PTHR10795:SF157	0	EC:3.4.21.62	0	GO:0004252 GO:0006508
	Cre07.g333350	unknown		5.8267	6.78088e-08		Late-up										0	0	0	0	0	0	0	0
	Cre01.g000550	Putative nucleotide-diphospho-sugar transferase		5.82454	0.0115552	Early-up											PF03407	PTHR10994 PTHR10994:SF61	PTHR10994	PTHR10994:SF61	0	0	0	GO:0005783
	Cre04.g221550	FAD-dependent oxidoreductase		5.82097	5.63884e-14	Early-up											0	PTHR32098 PTHR32098:SF5	PTHR32098	PTHR32098:SF5	0	EC:5.5.1.19	0	0
	Cre09.g399626	unknown		5.81302	1.88064e-15		Late-up										PF04339	PTHR31384	PTHR31384	PTHR31384	0	0	K09919	0
	Cre24.g755547	unknown		5.80961	0.00472147		Late-up										0	0	0	0	0	0	0	0
	Cre09.g394547	Carbohydrate-binding-like fold		5.80343	5.03875e-15	Early-up					0	0	0	0	0	0	PF00686	PTHR15048 PTHR15048:SF0	PTHR15048	PTHR15048:SF0	0	EC:2.4.1.19	0	GO:0003824 GO:0005975 GO:0030246 GO:2001070
CSE16	Cre02.g103300	Predicted protein of CSE family	Belongs to family E of Chlamydomonadale-specific proteins, found in clusters, mostly on chromosome 8 and carrying two Ser/Pro-rich domains; function unknown but members have been found in the flagellar proteome	5.79024	4.99738e-05		Late-up	Early-dwn									0	0	0	0	0	0	0	0
MEKK	Cre08.g368600	MHK	MEKK and related serine/threonine protein kinases	5.78261	8.09589e-12		Late-up				SERINE/THREONINE-PROTEIN KINASE NEK	0	non-receptor serine/threonine protein kinase	conserved roles in the coordination of cilia and cell cycle progression	Cell cycle/Motility	https://www.ncbi.nlm.nih.gov/pmc/articles/PMC524795/	PF00069	PTHR24362	PTHR24362	PTHR24362	KOG0198	EC:2.7.11.1	0	GO:0004672 GO:0004674 GO:0005524 GO:0006468
SNE7	Cre12.g497500	Cinnamoyl-CoA reductase/flavanone 4-reductase	Cinnamoyl-CoA reductase/flavanone 4-reductase, a NAD-dependent epimerase/dehydratase. Related to Dihydrokaempferol 4-reductase (DFR); related to plant haem peroxidase that are aldehyde oxidases, flavonol/cinnamyl alcohol reductases	5.77297	2.14178e-09		Late-up	Early-dwn									PF01370	PTHR10366 PTHR10366:SF411	PTHR10366	PTHR10366:SF411	KOG1502	0	0	GO:0003824 GO:0005488 GO:0050662
	Cre17.g735876	unknown		5.76849	3.07612e-06		Late-up										0	0	0	0	0	0	0	0
	Cre07.g354075	unknown		5.76817	2.91625e-05		Late-up	Early-dwn									0	0	0	0	0	0	0	0
	Cre01.g018900	(1 of 1) K11971 - E3 ubiquitin-protein ligase RNF14 [EC:6.3.2.19] (RNF14, ARA54)		5.75085	7.0821e-11		Late-up	Early-dwn									PF01485 PF05773	PTHR11685 PTHR11685:SF100	PTHR11685	PTHR11685:SF100	KOG1814	0	K11971	GO:0004842 GO:0005515 GO:0008270 GO:0016567
	Cre02.g095200	(1 of 3) PTHR19211:SF15 - ATP-BINDING CASSETTE SUB-FAMILY F MEMBER 2		5.74252	1.92965e-13		Late-up	Early-dwn									PF00005 PF12848	PTHR19211 PTHR19211:SF15	PTHR19211	PTHR19211:SF15	KOG0062	EC:3.6.1.3	0	GO:0000166 GO:0005524 GO:0016887 GO:0017111 GO:0042309 GO:0050825 GO:0050826
	Cre12.g522750	GT90 family protein 22		5.7388	0.00342268		Late-up										PF05686	PTHR12203	PTHR12203	PTHR12203	0	0	0	0
	Cre02.g145628	unknown		5.72559	0.0125881		Late-up	Early-dwn									0	0	0	0	0	0	0	0
	Cre03.g164850	(1 of 5) PF13391 - HNH endonuclease (HNH_2)		5.71873	0.00251052	Early-up											PF13391	0	0	0	0	0	0	0
	Cre17.g734125	unknown		5.70858	2.62338e-10		Late-up										0	0	0	0	0	0	0	0
	Cre06.g301725	(1 of 2) PF06838 - Methionine gamma-lyase (Met_gamma_lyase)		5.67374	0.000938091		Late-up						(1 of 2) PF06838 - Methionine gamma-lyase (Met_gamma_lyase)	aminoacid catabolism	S-assimilation		PF06838	0	0	0	0	0	0	GO:0003824
RBL10	Cre05.g245451	Rhomboid-like protease	similar to rhomboid intramembrane serine proteases, involved in signaling, mitochondrial morphogenesis and apoptosis (PMID: 17114579); possibly organelle-targeted	5.66578	0.00191612		Late-up	Early-dwn									PF01694	PTHR22936	PTHR22936	PTHR22936	0	EC:3.4.21.105	0	GO:0004252 GO:0006508 GO:0016021
MOT30	Cre05.g241500	Predicted protein	Identified by comparative genomics as being present only in organisms having motile (MOT) cilia	5.66393	0.00210173	Early-up											0	0	0	0	0	0	0	GO:0003677
	Cre02.g099900	unknown		5.66071	2.78113e-14		Late-up										0	0	0	0	0	0	0	GO:0042309 GO:0050825 GO:0050826
	Cre05.g234667	(1 of 2) PTHR11134//PTHR11134:SF4 - ADAPTER-RELATED PROTEIN COMPLEX, BETA SUBUNIT // AP-4 COMPLEX SUBUNIT BETA-1		5.66046	0.00610826	Early-up											PF01602 PF09066	PTHR11134 PTHR11134:SF4	PTHR11134	PTHR11134:SF4	0	0	0	GO:0005488 GO:0006886 GO:0016192 GO:0030117 GO:0030131
	Cre10.g449400	unknown		5.65861	4.25601e-09	Early-up					0	0	0	0	0	0	0	0	0	0	0	0	0	0
	Cre04.g217936	unknown		5.65821	4.51629e-06		Late-up										0	0	0	0	0	0	0	0
	Cre07.g316526	(1 of 6) PTHR11005 - LYSOSOMAL ACID LIPASE-RELATED		5.65377	0.000138053		Late-up										PF00561	PTHR11005	PTHR11005	PTHR11005	0	EC:3.1.1.3	0	0
	Cre02.g105000	(1 of 3) PTHR11207//PTHR11207:SF7 - RIBONUCLEASE III // SUBFAMILY NOT NAMED		5.64422	0.00422805		Late-up										0	PTHR11207 PTHR11207:SF7	PTHR11207	PTHR11207:SF7	0	0	0	0
	Cre11.g467603	unknown		5.64274	3.77379e-16	Early-up											0	0	0	0	0	0	0	0
	Cre09.g417025	unknown		5.625	0.000464738		Late-up										0	0	0	0	0	0	0	GO:0006213 GO:0016763 GO:0042309 GO:0050825 GO:0050826
CDO1	Cre03.g174400	Cysteine dioxygenase		5.62094	9.15791e-09		Late-up				0	0	0	0	0	0	PF05995	PTHR12918	PTHR12918	PTHR12918	KOG4064	EC:1.13.11.20	K00456	GO:0005506 GO:0017172 GO:0046439 GO:0055114
	Cre06.g287350	(1 of 14) PF07460 - NUMOD3 motif (2 copies) (NUMOD3)		5.61873	2.36989e-08		Late-up						Homing endonuclease	Selfish genetic elements	Unknown		PF07460	0	0	0	0	0	0	GO:0003677 GO:0004519
	Cre03.g162500	(1 of 17) PF12906 - RING-variant domain (RINGv)		5.61825	1.37653e-10	Early-up							(1 of 17) PF12906 - RING-variant domain (RINGv)		Regulation		PF12906	0	0	0	0	0	0	GO:0008270
	Cre06.g278134	unknown		5.60774	9.84637e-14		Late-up										0	0	0	0	0	0	0	0
	Cre09.g395658	Protein kinase superfamily protein		5.59324	2.25864e-21		Late-up										PF00069	PTHR24055 PTHR24055:SF137	PTHR24055	PTHR24055:SF137	KOG0593	EC:2.7.11.22	0	GO:0004672 GO:0004713 GO:0005524 GO:0006468
SECA2	Cre12.g518000	Chloroplast-associated SecA protein	SecA protein associated with import of proteins into chloroplast. Strong homology to SecA	5.5878	5.43849e-07		Late-up										PF01043 PF07517	PTHR30612 PTHR30612:SF4	PTHR30612	PTHR30612:SF4	0	0	0	GO:0005524 GO:0006605 GO:0006886 GO:0016020 GO:0017038
	Cre13.g586850	unknown		5.58007	4.06354e-15		Late-up										0	0	0	0	0	0	0	0
	Cre17.g734725	unknown		5.57966	0.00282701	Early-up											0	0	0	0	0	0	0	0
CYG11	Cre07.g320700	Adenylate/guanylate cyclase	C terminal domain similar to guanylate cyclase 1 from Homo sapiens	5.57777	1.01883e-07		Late-up	Early-dwn									PF00211 PF07700 PF07701	PTHR11920	PTHR11920	PTHR11920	0	EC:4.6.1.2	K12319	GO:0004383 GO:0006182 GO:0009190 GO:0016849 GO:0020037 GO:0035556
	Cre12.g507006	unknown		5.57213	0.00345673		Late-up										0	0	0	0	0	0	0	0
	Cre17.g726850	unknown		5.56899	5.18569e-09		Late-up	Early-dwn			60 KDA RIBONUCLEOPROTEIN SSA/RO	0	RNA-binding protein/May stabilize ncRNAs, Y RNAs	Gene regulation/Cilia formation/maintenance	Regulatory/Motility	https://www.uniprot.org/uniprot/P10157	PF05731	PTHR14202 PTHR14202:SF0	PTHR14202	PTHR14202:SF0	KOG4465	0	K11089	GO:0003723 GO:0030529
	Cre03.g166150	unknown		5.5586	0.0113969	Early-up											0	0	0	0	0	0	0	0
	Cre17.g742132	unknown		5.5557	1.78668e-13	Early-up			Late-dwn								0	0	0	0	0	0	0	0
	Cre10.g423550	threonine aldolase	Alanine racemase/threonine aldolase	5.54688	4.93859e-16		Late-up										PF01212	PTHR10289 PTHR10289:SF5	PTHR10289	PTHR10289:SF5	KOG1368	EC:4.1.2.49	0	GO:0003824 GO:0006520 GO:0016829 GO:0030170
	Cre08.g385951	unknown		5.54654	3.25877e-06		Late-up										0	0	0	0	0	0	0	0
	Cre07.g323800	unknown		5.54243	2.17516e-18		Late-up										0	0	0	0	0	0	0	0
	Cre14.g627500	ATCAP-C,ATSMC3,ATSMC4,SMC3		5.54103	7.68222e-10		Late-up										PF02463	PTHR18937	PTHR18937	PTHR18937	0	0	0	GO:0042309 GO:0050825 GO:0050826
	Cre16.g682026	unknown		5.53328	1.94238e-12		Late-up										0	0	0	0	0	0	0	GO:0042309 GO:0050825 GO:0050826
	Cre01.g053100	unknown		5.53231	0.00023105		Late-up										0	0	0	0	0	0	0	0
	Cre02.g115100	(1 of 33) PTHR10157 - DOPAMINE BETA HYDROXYLASE RELATED		5.52812	7.48622e-11		Late-up										0	PTHR10157	PTHR10157	PTHR10157	0	0	0	GO:0005515 GO:0055114
	Cre06.g269850	Glycosyl transferase		5.52733	2.23165e-10	Early-up											0	0	0	0	0	0	0	GO:0042309 GO:0050825 GO:0050826
	Cre06.g282050	unknown		5.52237	0.00867189		Late-up										0	0	0	0	0	0	0	0
PHC75	Cre07.g346698	Pherophorin-chlamydomonas homolog 75		5.52125	0.000101686		Late-up						Pheophorin		Stress		PF12499	0	0	0	0	0	0	GO:0005199
	Cre12.g541400	unknown		5.51854	0.0158425	Early-up			Late-dwn								PF04366	0	0	0	0	0	0	0
CPLD1	Cre03.g145587	Conserved in the Plant Lineage and Diatoms		5.50394	7.20145e-07	Early-up			Late-dwn		0	0	0	0	0	0	PF04134	PTHR34290 PTHR34290:SF2	PTHR34290	PTHR34290:SF2	0	0	0	0
PWR8	Cre07.g348350	PWR motif protein	Belongs to a family of 14 Chlamydomonas genes with similarity to DUF506 proteins (plant-specific, unknown function); contains pfam04720: PDDEXK_6, distant homologues of the PD-(D/E)XK nuclease superfamily; the PWR family name comes from the perfectly conserved PWR motif shared between the Chlamydomonas and plant proteins; many genes in the family show clustering on chromosomes 3, 14 and 16; there…	5.48892	1.13598e-07	Early-up			Late-dwn		0	0	Belongs to a family of 14 Chlamydomonas genes with similarity to DUF506 proteins (plant-specific, unknown function); contains pfam04720: PDDEXK_6, distant homologues of the PD-(D/E)XK nuclease superfamily; the PWR family name comes from the perfectly conserved PWR motif shared between the Chlamydomonas and plant proteins; many genes in the family show clustering on chromosomes 3, 14 and 16; there…	0	Gene regulation	0	PF04720	PTHR31579	PTHR31579	PTHR31579	0	0	0	0
HLD3	Cre10.g456150	Haloalkane dehalogenase-like hydrolase		5.47662	1.49268e-11	Early-up			Late-dwn								PF00561	PTHR10992 PTHR10992:SF701	PTHR10992	PTHR10992:SF701	KOG1454	0	0	GO:0003824
AIH2	Cre01.g009350	Agmatine iminohydrolase	converts agmatin to N-carbamoyl-putrescine; involved in agmatine pathway of polyamine (putrescine) biosynthesis; found in soluble mitochondrial proteome	5.46657	1.19174e-09	Early-up											PF04371	PTHR31377 PTHR31377:SF0	PTHR31377	PTHR31377:SF0	0	EC:3.5.3.12	K10536	GO:0004668 GO:0009446 GO:0047632
	Cre06.g307700	(1 of 7) 2.7.7.84 - 2'-5' oligoadenylate synthase		5.44291	0.00298614		Late-up										0	PTHR11258 PTHR11258:SF11	PTHR11258	PTHR11258:SF11	0	EC:2.7.7.84	0	GO:0003725 GO:0051607
	Cre02.g086350	unknown		5.44143	2.7826e-07		Late-up										0	0	0	0	0	0	0	0
	Cre09.g394176	unknown		5.43752	0.000451311		Late-up										0	0	0	0	0	0	0	GO:0003700 GO:0006355 GO:0008270 GO:0043565
TEF4	Cre02.g111450	Rhodanese-like protein	Rhodanese-like protein, chloroplast location proposed; present in thylakoid-enriched fraction based on mass spectrometric peptide identification [PMID: 17078018]	5.43229	0.0121414		Late-up										PF00581	0	0	0	0	0	0	0
BET1	Cre03.g198100	ER-to-Golgi Qc-SNARE protein, Bet1/mBET1 family (Qc.II)	Expressed Protein. Similar to BET1-type Qc-SNAREs involved in ER/Golgi traffic.	5.40844	0.00444137		Late-up										0	PTHR12791	PTHR12791	PTHR12791	KOG3385	0	K08504	GO:0005515
	Cre10.g422718	unknown		5.40433	1.90988e-09		Late-up										0	0	0	0	0	0	0	0
	Cre06.g278271	unknown		5.39725	1.14693e-05		Late-up										0	PTHR33874	PTHR33874	PTHR33874	0	0	0	0
	Cre12.g551650	unknown		5.39699	0.000459146	Early-up			Late-dwn								0	0	0	0	0	0	0	0
UBQ7	Cre13.g563600	Ubiquitin-fusion protein	contains a ubiquitin domain near n-terminus, and a C-terminal domain with no database homology	5.39462	0.00868163		Late-up										PF00240	PTHR10666	PTHR10666	PTHR10666	KOG0003	0	0	GO:0005515
	Cre09.g392951	unknown		5.39367	0.00249549	Early-up											0	0	0	0	0	0	0	0
	Cre14.g624000	F-box/RNI-like superfamily protein		5.39101	3.49475e-11		Late-up										0	PTHR24006	PTHR24006	PTHR24006	0	0	0	GO:0005524 GO:0008152 GO:0016301 GO:0042309 GO:0050825 GO:0050826
CYP739A5	Cre10.g426750	Cytochrome P450, CYP120 superfamily	Cytochrome P450. The CYP85 clan families CYP85 and CYP90 make brassinosteroids in higher plants. The CYP737-740 families in Chlamydomonas may metabolize sterols.	5.38436	1.43783e-11		Late-up										PF00067	PTHR24286 PTHR24286:SF77	PTHR24286	PTHR24286:SF77	KOG0157	EC:1.14.13.93	0	GO:0004497 GO:0005506 GO:0009055 GO:0016705 GO:0020037 GO:0055114
SRR32	Cre10.g458850	Scavenger receptor cysteine rich (SRCR) protein	part of a group of 5 closely-related SRR proteins	5.38381	1.70503e-08		Late-up										0	0	0	0	0	0	0	GO:0005044 GO:0016020
	Cre14.g608600	unknown		5.37794	0.00145866		Late-up										0	0	0	0	0	0	0	0
	Cre08.g364600	unknown		5.3575	3.16107e-06		Late-up	Early-dwn									0	PTHR12242	PTHR12242	PTHR12242	0	0	0	0
	Cre12.g527918	unknown		5.35653	0.010494		Late-up										0	0	0	0	0	0	0	0
CYP39A2	Cre10.g427350	Cytochrome P450, CYP213 superfamily		5.35077	8.44331e-06		Late-up	Early-dwn									PF00067	PTHR24286 PTHR24286:SF77	PTHR24286	PTHR24286:SF77	0	0	0	GO:0004497 GO:0005506 GO:0009055 GO:0016705 GO:0020037 GO:0055114
	Cre16.g663000	unknown		5.34338	8.34437e-17		Late-up										PF01152	PTHR10681 PTHR10681:SF118	PTHR10681	PTHR10681:SF118	0	0	0	GO:0005506 GO:0015671 GO:0019825 GO:0020037
	Cre17.g722851	unknown		5.33093	0.00613152		Late-up										0	0	0	0	0	0	0	GO:0005488
	Cre02.g116350	(1 of 5) PF03992 - Antibiotic biosynthesis monooxygenase (ABM)		5.33078	0.000234189		Late-up										PF03992	0	0	0	0	0	0	0
	Cre11.g467533	unknown		5.32848	1.48611e-07		Late-up										0	0	0	0	0	0	0	0
	Cre08.g373916	AtXRN2,XRN2		5.32832	0.0133777	Early-up			Late-dwn								PF03159	PTHR12341 PTHR12341:SF7	PTHR12341	PTHR12341:SF7	0	0	0	GO:0003676 GO:0004527
	Cre17.g725250	unknown		5.32806	2.92794e-11		Late-up										0	0	0	0	0	0	0	0
	Cre12.g538600	unknown		5.32553	1.29498e-05		Late-up										PF00041	0	0	0	0	EC:2.7.11.1	0	GO:0005515
	Cre06.g252913	unknown		5.32503	0.00339909		Late-up										0	0	0	0	0	0	0	0
	Cre15.g636950	unknown		5.32243	3.94221e-09	Early-up			Late-dwn		0	0	0	0	0	0	0	0	0	0	0	0	0	0
	Cre12.g494950	unknown		5.31778	0.0194553		Late-up										0	0	0	0	0	0	0	0
RWP4	Cre03.g149350	RWP-RK transcription factor	putative RWP-RK domain transcription factor [PMID: 15785851]; forms a tandem pair with RWP11 with which there is amino acid homology around the RWP-RK domain and some intron conservation	5.30013	3.13006e-10		Late-up	Early-dwn									PF02042	PTHR32002	PTHR32002	PTHR32002	0	0	0	0
	Cre12.g495959	unknown		5.29553	0.00411143		Late-up										0	0	0	0	0	0	0	0
EBM5	Cre07.g337750	Mannan endo-1,4-beta-mannosidase		5.2936	1.16398e-07	Early-up											PF00150	PTHR31451	PTHR31451	PTHR31451	0	EC:3.2.1.78	0	GO:0003824 GO:0004553 GO:0005975 GO:0043169
	Cre05.g243803	unknown		5.28076	0.00144878		Late-up										0	0	0	0	0	0	0	0
	Cre17.g704600	unknown		5.27538	0.0042262	Early-up			Late-dwn								PF04930	PTHR21346 PTHR21346:SF0	PTHR21346	PTHR21346:SF0	0	0	0	0
	Cre15.g643028	unknown		5.27449	1.57556e-12		Late-up										0	0	0	0	0	0	0	GO:0042309 GO:0050825 GO:0050826
	Cre10.g447200	unknown		5.26544	0.0142323	Early-up											0	0	0	0	0	0	0	0
	Cre11.g480350	unknown		5.25905	1.37314e-09		Late-up										0	PTHR10157	PTHR10157	PTHR10157	0	0	0	GO:0055114
	Cre13.g565311	unknown		5.24477	4.63027e-05		Late-up										0	0	0	0	0	0	0	0
	Cre06.g282900	(1 of 1) K09288 - coiled-coil domain-containing protein 6 (CCDC6, PTC)		5.22422	0.0148689	Early-up			Late-dwn								PF09755	PTHR15276 PTHR15276:SF0	PTHR15276	PTHR15276:SF0	0	0	K09288	GO:0046872
	Cre07.g355800	unknown		5.22333	3.23833e-08		Late-up	Early-dwn									0	PTHR12393 PTHR12393:SF6	PTHR12393	PTHR12393:SF6	0	0	0	0
	Cre09.g406625	unknown		5.22187	0.00718967	Early-up											0	0	0	0	0	0	0	GO:0005515
	Cre07.g339000	(1 of 2) PTHR33791//PTHR33791:SF1 - FAMILY NOT NAMED // CHAPERONIN-LIKE RBCX PROTEIN		5.20563	2.90953e-05	Early-up			Late-dwn								PF02341	PTHR33791 PTHR33791:SF1	PTHR33791	PTHR33791:SF1	0	0	0	GO:0042309 GO:0050825 GO:0050826
AOF9	Cre17.g719500	Flavin-containing amine oxidase, possibly a carotene 7,8-desaturase (see ZDS1)	Flavin-containing amine oxidase, possibly a carotene 7,8-desaturase (see ZDS1)	5.20034	0.00489252	Early-up											PF01593	PTHR10742 PTHR10742:SF285	PTHR10742	PTHR10742:SF285	KOG0029	EC:1.3.99.29	0	GO:0016491 GO:0055114
	Cre13.g576720	unknown		5.1939	0.00430084		Late-up	Early-dwn									0	0	0	0	0	0	0	0
	Cre12.g495956	unknown		5.19083	0.000779445		Late-up	Early-dwn									PF01822	0	0	0	0	0	0	0
	Cre06.g262950	(1 of 8) PTHR14187 - ALPHA KINASE/ELONGATION FACTOR 2 KINASE		5.18537	4.15832e-09		Late-up										0	PTHR14187	PTHR14187	PTHR14187	0	0	0	0
	Cre14.g623550	unknown		5.18174	8.48782e-10		Late-up										0	0	0	0	0	0	0	0
	Cre01.g047600	Short-chain dehydrogenase/reductase	; 3-oxoacyl-[acyl-carrier-protein] reductase-related protein	5.1815	2.10805e-10		Late-up										PF13561	PTHR24314 PTHR24314:SF12	PTHR24314	PTHR24314:SF12	KOG0725	EC:1.1.1.121	0	GO:0005488 GO:0008152 GO:0016491 GO:0055114
	Cre13.g570500	unknown		5.17821	0.000153049		Late-up										PF13374 PF13424	PTHR19959 PTHR19959:SF128	PTHR19959	PTHR19959:SF128	0	0	0	GO:0005488 GO:0005515
	Cre04.g228925	unknown		5.17534	0.00101826		Late-up										0	0	0	0	0	0	0	0
	Cre17.g699200	UBQ8		5.16408	0.00894822		Late-up										0	0	0	0	0	0	0	GO:0005515 GO:0042309 GO:0050825 GO:0050826
CSC5	Cre10.g456554	Chlamydomonadale-specific family C protein	function unknown; homologs in Gonium, not Volvox	5.1579	4.88638e-12		Late-up										0	0	0	0	0	0	0	0
	Cre07.g331450	N-acetyltransferase	Related to GCN5	5.15684	3.8474e-06		Late-up										0	0	0	0	0	0	0	GO:0042309 GO:0050825 GO:0050826
	Cre04.g226100	unknown		5.1525	0.00356865		Late-up										0	PTHR33129 PTHR33129:SF3	PTHR33129	PTHR33129:SF3	0	0	0	0
PWR1	Cre03.g174450	PWR motif protein	Belongs to a family of 14 Chlamydomonas genes with similarity to DUF506 proteins (plant-specific, unknown function); contains pfam04720: PDDEXK_6, distant homologues of the PD-(D/E)XK nuclease superfamily; the PWR family name comes from the perfectly conserved PWR motif shared between the Chlamydomonas and plant proteins; many genes in the family show clustering on chromosomes 3, 14 and 16; there…	5.13283	3.03826e-09		Late-up	Early-dwn									0	PTHR31579	PTHR31579	PTHR31579	0	0	0	0
	Cre14.g618400	ATATH7,ATH7		5.13266	1.12289e-14		Late-up	Early-dwn									PF00005 PF12698	PTHR19229 PTHR19229:SF127	PTHR19229	PTHR19229:SF127	KOG0059	EC:3.6.3.29	0	GO:0000166 GO:0005215 GO:0005524 GO:0006810 GO:0016021 GO:0016887 GO:0017111
	Cre09.g398956	unknown		5.12748	5.32908e-05		Late-up	Early-dwn									0	0	0	0	0	0	0	0
	Cre17.g711503	unknown		5.12646	0.0089502		Late-up										0	0	0	0	0	0	0	0
	Cre15.g640100	unknown		5.12462	2.07617e-07		Late-up										0	PTHR12393 PTHR12393:SF6	PTHR12393	PTHR12393:SF6	0	0	0	0
	Cre01.g030000	(1 of 1) PTHR12242//PTHR12242:SF1 - UNCHARACTERIZED // PROTEIN ROLLING STONE		5.12158	1.94878e-05		Late-up	Early-dwn									0	PTHR12242 PTHR12242:SF1	PTHR12242	PTHR12242:SF1	0	0	0	0
	Cre10.g448150	unknown		5.11677	0.000205078	Early-up			Late-dwn								PF01847	0	0	0	0	0	0	0
	Cre13.g565050	Protein of unknown function (duplicated DUF1399)		5.11013	1.0194e-05		Late-up	Early-dwn									PF07173	PTHR34365 PTHR34365:SF2	PTHR34365	PTHR34365:SF2	0	0	0	0
	Cre09.g389023	unknown		5.11001	0.0058397	Early-up			Late-dwn								0	0	0	0	0	0	0	0
	Cre12.g491952	unknown		5.10739	0.0171831		Late-up										PF01822	PTHR19297	PTHR19297	PTHR19297	0	0	0	0
	Cre15.g634500	unknown		5.10172	7.05756e-07		Late-up										0	0	0	0	0	0	0	GO:0003677 GO:0006310 GO:0015074
RSEP1	Cre17.g730100	Intramembrane metalloprotease related to site-2 protease; contains M5 domain, with HExxH motif embedded in transmembrane helix; homologous to bacterial RseP/YaeL/PsoIVFB involved in transmembrane signaling; could be organelle-targeted	Intramembrane metalloprotease related to site-2 protease; contains M5 domain, with HExxH motif embedded in transmembrane helix; homologous to bacterial RseP/YaeL/PsoIVFB involved in transmembrane signaling; could be organelle-targeted	5.09619	2.33352e-11	Early-up											PF02163	PTHR22939 PTHR22939:SF66	PTHR22939	PTHR22939:SF66	0	EC:3.4.24.85	0	GO:0004222 GO:0005515 GO:0006508
RBL6	Cre01.g050350	Rhomboid-like protease	similar to rhomboid intramembrane serine proteases, involved in signaling, mitochondrial morphogenesis and apoptosis (PMID: 17114579)	5.0922	0.000451448		Late-up										PF01694	PTHR12917 PTHR12917:SF19	PTHR12917	PTHR12917:SF19	KOG2632	EC:3.4.21.105	0	GO:0004252 GO:0016021
	Cre16.g686846	unknown		5.08476	8.91318e-09		Late-up										0	PTHR22797 PTHR22797:SF40	PTHR22797	PTHR22797:SF40	0	0	0	0
ZRT1	Cre07.g351950	Zinc-nutrition responsive transporter	related to plant homologs; (CrZIP1); PMID: 15710683; PMID: 16766055	5.08152	0.019098		Late-up										PF02535	PTHR11040 PTHR11040:SF44	PTHR11040	PTHR11040:SF44	0	0	K14709	GO:0016020 GO:0030001 GO:0046873 GO:0055085
NRX2	Cre02.g093750	Nucleoredoxin	Nucleoredoxin, nuclear thioredoxin-like protein, contains two thioredoxin motifs with a WCPPC active site in each motif; closely related to nearby NRX1 and divergent NRX3 (truncated)	5.08071	8.38553e-08		Late-up	Early-dwn									PF13098 PF13905	PTHR13871 PTHR13871:SF38	PTHR13871	PTHR13871:SF38	KOG2501	EC:1.8.1.8	K17609	GO:0045454
	Cre15.g634913	unknown		5.07897	0.00127977		Late-up										0	0	0	0	0	0	0	0
	Cre10.g445226	unknown		5.0786	0.0093168	Early-up											PF00078	PTHR19446	PTHR19446	PTHR19446	0	EC:2.7.7.49	0	GO:0003723 GO:0003964 GO:0006278
SRR30	Cre02.g099050	Scavenger receptor cysteine-rich protein		5.07423	1.38251e-06		Late-up										PF00530	PTHR19331	PTHR19331	PTHR19331	0	EC:2.7.11.1	0	GO:0005044 GO:0016020
	Cre14.g632250	unknown		5.06905	3.07612e-06	Early-up					OS03G0796600 PROTEIN	F21O3.6 PROTEIN	0	Possible P-stress	Unknown	0	PF07707	PTHR31579 PTHR31579:SF1	PTHR31579	PTHR31579:SF1	0	0	0	0
	Cre03.g144484	(1 of 3) PTHR24349//PTHR24349:SF121 - SERINE/THREONINE-PROTEIN KINASE // SUBFAMILY NOT NAMED		5.06057	0.00121345		Late-up										PF07714 PF13499	PTHR24349 PTHR24349:SF121	PTHR24349	PTHR24349:SF121	KOG0032	EC:2.7.11.1	K13412	GO:0004672 GO:0004713 GO:0005509 GO:0005524 GO:0006468
	Cre03.g177450	(1 of 3) PTHR15160:SF4 - PROTEIN F23H11.5		5.05417	5.94028e-13		Late-up										PF01847 PF02577	PTHR15160 PTHR15160:SF4	PTHR15160	PTHR15160:SF4	0	0	0	GO:0004518 GO:0005634 GO:0016567
LAG1	Cre12.g514000	Predicted protein related to longevity assurance protein	related to longevity assurance protein; TRAM, LAG1 and CLN8 domain homology; possibly involved in ceramide synthesis	5.05323	1.04893e-09		Late-up										PF03798	PTHR12560	PTHR12560	PTHR12560	0	EC:2.3.1.24	K04710	GO:0005783 GO:0016021
	Cre02.g096737	(1 of 10) 3.4.21.72 - IgA-specific serine endopeptidase / Immunoglobulin A1 protease		5.04778	0.0138698		Late-up										0	0	0	0	0	EC:3.4.21.72	0	0
	Cre06.g255700	unknown		5.04403	7.09332e-14	Early-up											0	0	0	0	0	0	0	0
	Cre11.g477700	unknown		5.03841	1.63848e-09		Late-up										0	0	0	0	0	0	0	0
	Cre09.g391700	unknown		5.03602	1.65165e-12	Early-up											0	0	0	0	0	0	0	0
	Cre07.g325711	(1 of 2) K19363 - lipopolysaccharide-induced tumor necrosis factor-alpha factor (LITAF)		5.02458	0.00677783		Late-up										PF10601	PTHR23292	PTHR23292	PTHR23292	0	0	K19363	0
	Cre01.g034325	unknown		5.02338	6.47834e-16		Late-up										0	0	0	0	0	0	0	0
	Cre10.g446750	unknown		5.0105	5.60559e-08		Late-up				TRANSCRIPTION FACTOR POSF21-RELATED	0	Activation Transcription Factor	Gene regulation	Gene expression changes	0	PF13418 PF13964	PTHR13690 PTHR13690:SF71	PTHR13690	PTHR13690:SF71	0	0	0	GO:0005515
	Cre12.g535100	AGC2,AGC2-1,AtOXI1,OXI1		5.00786	1.09819e-13	Early-up											PF00069	PTHR24362	PTHR24362	PTHR24362	KOG0598	EC:2.7.11.1	0	GO:0004672 GO:0004713 GO:0005524 GO:0006468
	Cre15.g636500	unknown		4.99954	0.00416116		Late-up										0	0	0	0	0	0	0	0
	Cre02.g117410	(1 of 5) PF03992 - Antibiotic biosynthesis monooxygenase (ABM)		4.99907	0.0200282	Early-up											PF03992	0	0	0	0	0	0	0
	Cre02.g142607	(1 of 6) 3.4.22.68 - Ulp1 peptidase / Ulp1 protease		4.99496	0.000142598		Late-up										PF02902	PTHR12606	PTHR12606	PTHR12606	0	EC:3.4.22.68	0	GO:0006508 GO:0008234
	Cre16.g668700	unknown		4.99463	9.3175e-11		Late-up										0	0	0	0	0	0	0	0
	Cre15.g640600	unknown		4.98555	0.0097831		Late-up										PF00775	PTHR33711 PTHR33711:SF3	PTHR33711	PTHR33711:SF3	0	0	0	GO:0003824 GO:0005506 GO:0006725 GO:0008199 GO:0016702 GO:0055114
	Cre11.g467615	WAK3		4.97189	0.00521024		Late-up						wall associated kinase 3	pectin receptors	Pathogen response		PF07645	0	0	0	0	0	0	GO:0005509 GO:0005515
TEF17	Cre05.g240750	Predicted protein	Protein with unknown function, chloroplast location proposed; present in thylakoid-enriched fraction based on mass spectrometric peptide identification [PMID: 17078018]	4.97162	0.0291963		Late-up										0	0	0	0	0	0	0	0
	Cre06.g279300	(1 of 1) 2.7.10.1//2.7.10.2//2.7.11.1 - Receptor protein-tyrosine kinase / Receptor protein tyrosine kinase // Non-specific protein-tyrosine kinase / Cytoplasmic protein tyrosine kinase // Non-specific serine/threonine protein kinase / Threonine-specific protein kinase		4.96466	0.0142518		Late-up										PF12937	PTHR22642 PTHR22642:SF2	PTHR22642	PTHR22642:SF2	0	EC:2.7.10.1 EC:2.7.10.2 EC:2.7.11.1	K07047	GO:0005515
	Cre15.g639552	unknown		4.96028	0.0137481		Late-up										0	0	0	0	0	0	0	GO:0042309 GO:0050825 GO:0050826
	Cre06.g257183	unknown		4.95914	2.24334e-08		Late-up	Early-dwn									0	0	0	0	0	0	0	0
NAR1.4	Cre07.g335600	Formate/nitrite transporter	Formate nitrite transporter [NCBI Accession number AY612640]	4.95856	8.63009e-14		Late-up										PF01226	PTHR30520 PTHR30520:SF0	PTHR30520	PTHR30520:SF0	0	0	0	GO:0005215 GO:0006810 GO:0016020
	Cre12.g520173	P-loop containing nucleoside triphosphate hydrolases superfamily protein		4.95796	0.000616242	Early-up			Late-dwn								PF13087 PF13604	PTHR10887 PTHR10887:SF340	PTHR10887	PTHR10887:SF340	0	EC:3.6.4.12	0	0
VDR1	Cre09.g388060	violaxanthin de-epoxidase related, chloroplast	null-allele mutant was isolated (PMID 29743196)	4.95186	0.0158087	Early-up											0	PTHR33970 PTHR33970:SF2	PTHR33970	PTHR33970:SF2	0	EC:1.10.99.3	0	0
	Cre16.g669300	unknown		4.95144	0.00851574		Late-up										0	0	0	0	0	0	0	0
LZY1B	Cre03.g151950	Zygote-specific Cys-rich small protein	late zygote protein; the mRNA appears at about 90 min post fusion; possibly secreted; cysteine-rich; originally called class V [PMID: 1552907; Genbank S90874]; pseudogene duplicate LYZ1A is in tandem	4.94969	1.53891e-06		Late-up	Early-dwn									0	PTHR37475	PTHR37475	PTHR37475	0	0	0	0
	Cre16.g691327	unknown		4.94876	7.52905e-10		Late-up										0	0	0	0	0	0	0	0
	Cre11.g478100	unknown		4.93499	3.41878e-11		Late-up										PF12680	0	0	0	0	0	0	0
	Cre02.g107000	(1 of 1) PTHR24056//PTHR24056:SF11 - CELL DIVISION PROTEIN KINASE // CYCLIN-DEPENDENT KINASE 2		4.9322	2.382e-11		Late-up										PF07714	PTHR24056 PTHR24056:SF11	PTHR24056	PTHR24056:SF11	KOG0594	EC:2.7.11.22 EC:2.7.11.23	K02206	GO:0004672 GO:0004713 GO:0005524 GO:0006468
ATG17	Cre16.g651350	Scaffold protein responsible for phagophore assembly site organization; regulatory subunit of an autophagy-specific complex that includes Atg1p and Atg13p; stimulates Atg1p kinase activity; human ortholog RB1CC1/FIP200 interacts with p53, which inhibits autophagy in human cells	Scaffold protein responsible for phagophore assembly site organization; regulatory subunit of an autophagy-specific complex that includes Atg1p and Atg13p; stimulates Atg1p kinase activity; human ortholog RB1CC1/FIP200 interacts with p53, which inhibits autophagy in human cells	4.92878	5.44663e-14		Late-up										PF04108	PTHR13222 PTHR13222:SF1	PTHR13222	PTHR13222:SF1	0	0	0	GO:0005515 GO:0006914 GO:0042309 GO:0050825 GO:0050826
MDY5	Cre09.g410700	NADP-Malate Dehydrogenase	Malate dehydrogenase [NADP], possibly plastidic (NADP-MDH); GI:1969739; Found in the flagellar proteome	4.92723	0.0234631	Early-up			Late-dwn								PF00056 PF02866	PTHR23382 PTHR23382:SF0	PTHR23382	PTHR23382:SF0	KOG1496	EC:1.1.1.82	K00051	GO:0003824 GO:0005975 GO:0006108 GO:0016491 GO:0016615 GO:0016616 GO:0046554 GO:0055114
	Cre09.g403955	unknown		4.9245	0.0224684		Late-up										0	0	0	0	0	0	0	0
FBB6	Cre13.g589350	Flagellar/basal body protein 6	Conserved protein found in ciliated organisms, with an unknown function; identified in the flagellar and basal body proteome [PMID: 15137946]; upregulated by deflagellation	4.92252	4.38626e-10		Late-up	Early-dwn									PF08487 PF13768	PTHR10338 PTHR10338:SF110	PTHR10338	PTHR10338:SF110	0	0	0	GO:0003700 GO:0005515 GO:0006355 GO:0008270 GO:0043565
	Cre09.g402738	unknown		4.91739	9.54147e-08	Early-up											PF00211	PTHR11017 PTHR11017:SF145	PTHR11017	PTHR11017:SF145	0	EC:4.6.1.1	0	GO:0009190 GO:0016849 GO:0035556
	Cre10.g462783	unknown		4.91347	0.00494393		Late-up										0	0	0	0	0	0	0	0
	Cre02.g141206	unknown		4.90757	0.000132794		Late-up										0	0	0	0	0	0	0	0
PPD1	Cre10.g424750	Pyruvate phosphate dikinase	Pyruvate phosphate dikinase (PPDK) (EC 2.7.9.1); Pyruvate orthophosphate dikinase (PODK); Target-P predicts no organelle targeting sequence; similar to PPDK from Phytophthora (GenBank AAK74150), probably cytosolic	4.9017	6.50866e-10		Late-up	Early-dwn									PF00391 PF01326 PF02896	PTHR22931 PTHR22931:SF27	PTHR22931	PTHR22931:SF27	0	EC:2.7.9.1	K01006	GO:0003824 GO:0005524 GO:0006090 GO:0016301 GO:0016310 GO:0016772 GO:0050242
	Cre10.g421150	null-allele mutant was isolated (PMID 29743196)	null-allele mutant was isolated (PMID 29743196)	4.89679	1.57555e-07		Late-up										PF01822	PTHR19297 PTHR19297:SF111	PTHR19297	PTHR19297:SF111	0	EC:2.4.2.26	0	0
	Cre03.g168775	unknown		4.89416	9.61454e-10		Late-up										0	0	0	0	0	0	0	0
	Cre07.g346100	(1 of 1) 3.1.21.7 - Deoxyribonuclease V / Escherichia coli endodeoxyribonuclease V		4.89254	7.33557e-10		Late-up										PF04493	PTHR28511 PTHR28511:SF1	PTHR28511	PTHR28511:SF1	KOG4417	EC:3.1.21.7	0	GO:0004519 GO:0006281
	Cre17.g725200	PGP21		4.89175	3.14928e-12		Late-up	Early-dwn									PF00005 PF00664	PTHR24221	PTHR24221	PTHR24221	0	EC:3.6.3.44	K05658	GO:0000166 GO:0005524 GO:0006810 GO:0016021 GO:0016887 GO:0017111 GO:0042626 GO:0055085
	Cre07.g314000	(1 of 1) PF16156 - Domain of unknown function (DUF4864) (DUF4864)		4.88237	0.0226444		Late-up										PF16156	0	0	0	0	0	0	0
	Cre17.g730000	unknown		4.87975	0.0234697	Early-up											0	0	0	0	0	0	0	0
	Cre17.g747047	unknown		4.8786	0.00594485		Late-up										0	0	0	0	0	0	0	0
	Cre21.g753247	unknown		4.87724	1.75249e-15		Late-up										0	0	0	0	0	0	0	0
	Cre09.g414951	unknown		4.86892	0.0087411		Late-up	Early-dwn									0	0	0	0	0	0	0	0
	Cre04.g229100	(1 of 2) 2.7.1.158 - Inositol-pentakisphosphate 2-kinase / IP5 2-kinase		4.86744	4.575e-05		Late-up										PF06090	PTHR14456	PTHR14456	PTHR14456	0	EC:2.7.1.158	0	GO:0005524 GO:0035299
	Cre10.g422400	unknown		4.86288	1.61737e-07		Late-up										0	0	0	0	0	0	0	0
	Cre11.g475700	unknown		4.85807	0.0245823		Late-up	Early-dwn									0	0	0	0	0	0	0	GO:0005509
	Cre07.g313000	(1 of 3) 2.7.7.48 - RNA-directed RNA polymerase / RNA nucleotidyltransferase (RNA-directed)		4.84941	0.0177446		Late-up										PF00270 PF00271	PTHR14074	PTHR14074	PTHR14074	0	EC:2.7.7.48	0	GO:0003676 GO:0004386 GO:0005524
MFT14	Cre02.g118350	Major facilitator superfamily transporter	Permease	4.84733	2.33185e-11		Late-up	Early-dwn									0	PTHR16172	PTHR16172	PTHR16172	0	0	0	0
	Cre15.g639503	ts-lethal mutant was isolated (PMID 29743196)	ts-lethal mutant was isolated (PMID 29743196)	4.84062	0.00231152	Early-up			Late-dwn								PF07714	PTHR23257 PTHR23257:SF474	PTHR23257	PTHR23257:SF474	0	EC:2.7.12.1	0	GO:0004672 GO:0004713 GO:0005524 GO:0006468
CrAUR3	Cre16.g674065	AtAUR3,AUR3	Aurora kinase, Serine-threonine/tyrosine-protein kinase catalytic domain	4.83951	0.000480922		Late-up	Early-dwn									PF07714	PTHR24349 PTHR24349:SF79	PTHR24349	PTHR24349:SF79	KOG0580	EC:2.7.11.1	K08850	GO:0004672 GO:0004713 GO:0005524 GO:0006468
TEF22	Cre12.g546500	Predicted protein	Protein with unknown function, mitochondrial localization assumed; present in thylakoid-enriched fraction based on mass spectrometric peptide identification [PMID: 17078018]; null-allele mutant was isolated (PMID 29743196)	4.83388	1.23893e-08	Early-up			Late-dwn		CYTOCHROME B561 AND DOMON DOMAIN-CONTAINING PROTEIN	0	catecholamine-responsive trans-membrane electron transporter	Ascorbate regeneration	Stress response	https://www.sciencedirect.com/science/article/abs/pii/S0168945206003025	PF03188 PF03351	PTHR23130 PTHR23130:SF90	PTHR23130	PTHR23130:SF90	0	0	0	GO:0016021
	Cre09.g410050	putative Cation-transporting ATPase	High homology to bacterial genes; related to Cation-transporting ATPase pma1	4.83256	1.56694e-13	Early-up											PF00122 PF00689 PF00690 PF13246	PTHR24093 PTHR24093:SF297	PTHR24093	PTHR24093:SF297	0	EC:3.6.3.8	0	GO:0000166 GO:0005524 GO:0006754 GO:0006812 GO:0015662 GO:0016020 GO:0016021 GO:0046872
AXL5	Cre01.g000500	Arabinose chain extension enzyme like protein 5	belongs to a tandem cluster of three related genes for GT77 family proteins	4.83	2.38045e-05	Early-up											PF03407	PTHR10994 PTHR10994:SF61	PTHR10994	PTHR10994:SF61	0	0	0	GO:0005783
	Cre07.g330650	(1 of 13) PF02536 - mTERF (mTERF)		4.82978	5.92259e-11	Early-up											PF02536	0	0	0	0	0	0	GO:0003690 GO:0005739 GO:0006355
SUB2	Cre13.g585800	Secreted serine protease, subtilase-type	contains a protease S8 (subtilisine, kexin) domain; most similar to secreted bacterial proteases	4.82723	1.06512e-07		Late-up										PF00082	PTHR10795 PTHR10795:SF389	PTHR10795	PTHR10795:SF389	0	EC:3.4.21.111	0	GO:0004252 GO:0006508
	Cre04.g214700	(1 of 4) PTHR12406//PTHR12406:SF27 - CALCIUM-INDEPENDENT PHOSPHOLIPASE A2 IPLA2 -RELATED // SUBFAMILY NOT NAMED		4.81576	0.00144006	Early-up											0	PTHR12406 PTHR12406:SF27	PTHR12406	PTHR12406:SF27	0	0	0	GO:0005515 GO:0008152
	Cre01.g018850	Exonuclease-Endonuclease-Phosphatase superfamily protein		4.80821	1.44985e-09		Late-up										PF03372	PTHR12121	PTHR12121	PTHR12121	KOG0620	EC:3.1.13.4	K12603	0
	Cre11.g467713	unknown		4.80581	8.85494e-06		Late-up	Early-dwn									0	0	0	0	0	0	0	0
LTH6	Cre06.g298850	LAT2 homolog	belongs to a family of 7 highly similar genes (5 adjacent on chr10), conserved in Volvox	4.804	6.53874e-09		Late-up	Early-dwn									0	0	0	0	0	0	0	0
	Cre03.g173550	(1 of 2) PTHR35100:SF1 - F15H11.13 PROTEIN		4.80184	3.9472e-12		Late-up	Early-dwn									0	PTHR35100 PTHR35100:SF1	PTHR35100	PTHR35100:SF1	0	0	0	0
DUR2	Cre08.g360100	Allophanate hydrolase	allophanate hydrolase [EC:3.5.1.54]; catalyses second reaction of ATP:urea amidolyase; homologous to N-terminal domain of yeast protein, whose C-terminal domain (carboxylase activity) is homologous to DUR2, upstream divergent; in green algae, the two activities are separated at the protein level (Harris, p243)	4.80048	5.20405e-05		Late-up										PF01425	PTHR11895 PTHR11895:SF24	PTHR11895	PTHR11895:SF24	KOG1212	EC:3.5.1.54	0	GO:0016884
	Cre06.g278274	unknown		4.79681	0.000100642	Early-up					0	0	0	0	0	0	0	0	0	0	0	0	0	0
	Cre17.g734142	unknown		4.78793	0.0177524		Late-up										0	0	0	0	0	0	0	0
FAP34	Cre01.g017650	Flagellar Associated Protein 34		4.78641	0.00742821	Early-up							Flagellar Associated Protein 34	Cilia function	Motility		0	0	0	0	0	0	0	0
	Cre17.g728250	calcium-dependent lipid-binding family protein		4.77662	1.88611e-08		Late-up	Early-dwn									PF12624 PF16908 PF16910	PTHR16166 PTHR16166:SF93	PTHR16166	PTHR16166:SF93	0	0	0	GO:0016021
	Cre13.g575650	Protein kinase superfamily protein		4.77365	0.0259246		Late-up	Early-dwn									PF00069	PTHR24056	PTHR24056	PTHR24056	KOG0663	EC:2.7.11.22 EC:2.7.11.23	0	GO:0004672 GO:0004713 GO:0005524 GO:0006468
	Cre09.g402923	unknown		4.76963	1.01527e-05		Late-up										0	PTHR34407	PTHR34407	PTHR34407	0	0	0	GO:0016787
GDP7	Cre05.g242179	Glycerophosphoryl diester phosphodiesterase family protein		4.76703	4.94235e-07	Early-up			Late-dwn		0	0	0	0	0	0	PF03009	PTHR23344 PTHR23344:SF10	PTHR23344	PTHR23344:SF10	0	EC:3.1.4.46	0	GO:0006071 GO:0006629 GO:0008081 GO:0008889
	Cre01.g009000	unknown		4.76453	0.00238888		Late-up										0	0	0	0	0	0	0	0
	Cre11.g467587	unknown		4.76264	0.00160018	Early-up			Late-dwn		SERINE/THREONINE-PROTEIN KINASE SBK1	0	non-receptor serine/threonine protein kinase	Signalling/regulation	Regulatory changes	0	0	PTHR24359	PTHR24359	PTHR24359	0	0	0	0
GHMPK	Cre09.g396586	unknown	GHMP kinase, C-terminal domain	4.76239	1.42854e-05	Early-up											0	0	0	0	0	0	0	0
	Cre03.g152326	unknown		4.76143	9.89415e-10	Early-up											0	0	0	0	0	0	0	0
	Cre10.g464300	unknown		4.76057	5.04871e-10		Late-up										0	0	0	0	0	0	0	GO:0042309 GO:0050825 GO:0050826
	Cre16.g686350	unknown		4.75282	0.0201346	Early-up			Late-dwn		0	0	0	0	0	0	0	0	0	0	0	0	0	GO:0004812 GO:0005524 GO:0006418
PSR1	Cre12.g495100	Phosphorus starvation response 1 protein, transcriptional regulator	multi-nutrient-responsive transcription factor	4.75151	2.68497e-09		Late-up										PF00249 PF14379	PTHR31314	PTHR31314	PTHR31314	0	0	0	GO:0003677 GO:0006355
PTB3	Cre07.g325740	Sodium/phosphate symporter	Putative phosphate transporter, similar to yeast Pho89 and Neurospora PHO4 probable Na+/Pi symporters; clusters with PTB3 on scaffold 81. PTB2 and PTB3 are flanked by transposable element sequences, suggesting a possible means of gene duplication.	4.74589	4.31667e-08		Late-up	Early-dwn									PF01384	PTHR11101 PTHR11101:SF58	PTHR11101	PTHR11101:SF58	KOG2493	0	K14640	GO:0005315 GO:0006817 GO:0016020
	Cre09.g397701	unknown		4.74485	3.1953e-07		Late-up										0	0	0	0	0	0	0	0
	Cre13.g587376	unknown		4.74009	0.00812907		Late-up										0	0	0	0	0	0	0	0
	Cre10.g457297	null-allele mutant was isolated (PMID 29743196)	null-allele mutant was isolated (PMID 29743196)	4.72773	0.000217098	Early-up					0	0	0	0	0	0	0	PTHR12393 PTHR12393:SF6	PTHR12393	PTHR12393:SF6	0	0	0	0
	Cre16.g677765	unknown		4.72605	4.29055e-12		Late-up										PF00207	PTHR13062 PTHR13062:SF9	PTHR13062	PTHR13062:SF9	0	0	0	GO:0004866
POL1-2	Cre17.g736150	Homologous to prokaryotic DNA polymerase I. Involved in DNA repair and functions in mitochondria (or chloroplast)	Homologous to prokaryotic DNA polymerase I. Involved in DNA repair and functions in mitochondria (or chloroplast)	4.72003	0.0144514		Late-up	Early-dwn									PF00476	PTHR10133	PTHR10133	PTHR10133	0	EC:2.7.7.7	0	GO:0003677 GO:0003887 GO:0006260 GO:0006261
	Cre17.g724450	unknown		4.71982	7.54599e-05	Early-up											0	0	0	0	0	0	0	0
	Cre17.g710351	unknown		4.7198	0.0268281		Late-up										PF13896	PTHR12270 PTHR12270:SF6	PTHR12270	PTHR12270:SF6	0	0	0	0
	Cre04.g217967	(1 of 6) PF05699 - hAT family C-terminal dimerisation region (Dimer_Tnp_hAT)		4.70321	0.0291538		Late-up	Early-dwn			OSJNBA0013A04.12 PROTEIN	0	Unknown	Transposase	Unknown	0	PF05699	PTHR32166	PTHR32166	PTHR32166	0	0	0	GO:0003676 GO:0046983
MFT21	Cre06.g311200	Major facilitator superfamily transporter	Similar to MFS-1 sugar transporter with Spinster-like transmembrane topology; null-allele mutant was isolated (PMID 29743196)	4.70294	5.94228e-09	Early-up											PF07690	PTHR23505 PTHR23505:SF12	PTHR23505	PTHR23505:SF12	KOG1330	0	0	GO:0003824 GO:0016021 GO:0055085
	Cre08.g374600	unknown		4.70207	1.36404e-06		Late-up										0	PTHR12393 PTHR12393:SF6	PTHR12393	PTHR12393:SF6	0	0	0	GO:0003677
CAH8	Cre09.g405750	Carbonic anhydrase	from cDNA data; null-allele mutant was isolated (PMID 29743196)	4.68318	0.0196259	Early-up			Late-dwn		0	0	Carbonic anhydrase	0	C-lim	0	PF00484	PTHR11002 PTHR11002:SF13	PTHR11002	PTHR11002:SF13	KOG1578	EC:4.2.1.1	0	GO:0004089 GO:0008270 GO:0015976
	Cre13.g568950	Inosine triphosphate pyrophosphatase family protein		4.67364	0.00496292	Early-up			Late-dwn		0	0	0	0	0	0	PF01725	PTHR11067 PTHR11067:SF9	PTHR11067	PTHR11067:SF9	KOG3222	EC:3.6.1.19	K01519	GO:0016787
GAT1	Cre01.g004900	Similar to Putatative Protease/Amidase	Class I glutamine amidotransferase-like/peptidase	4.67191	4.91343e-11		Late-up	Early-dwn									PF01965	PTHR11019 PTHR11019:SF1	PTHR11019	PTHR11019:SF1	0	0	0	0
CYG65	Cre07.g348650	Adenylate/guanylate cyclase		4.66871	8.42787e-11	Early-up											PF00211	PTHR11920	PTHR11920	PTHR11920	0	EC:4.6.1.1 EC:4.6.1.2	0	GO:0009190 GO:0016849 GO:0035556
	Cre02.g073400	(1 of 1) K01410 - mitochondrial intermediate peptidase [EC:3.4.24.59] (MIPEP)		4.66342	5.34598e-06		Late-up										PF01432	PTHR11804 PTHR11804:SF5	PTHR11804	PTHR11804:SF5	KOG2090	EC:3.4.24.59	K01410	GO:0004222 GO:0006508
CYG41	Cre13.g606250	Adenylate/guanylate cyclase	Protein with C-terminal domain similar to guanylate cyclase isoform A [Drosophila melanogaster]	4.65768	0.00906901		Late-up	Early-dwn									PF00211	PTHR11920	PTHR11920	PTHR11920	0	EC:4.6.1.2	0	GO:0009190 GO:0016849 GO:0035556
	Cre16.g676085	unknown		4.65582	2.3414e-06		Late-up	Early-dwn									0	PTHR36970 PTHR36970:SF1	PTHR36970	PTHR36970:SF1	0	0	0	0
	Cre14.g610400	unknown		4.65379	0.000865399		Late-up										0	0	0	0	0	0	0	0
	Cre10.g434900	FAD-linked oxidases family protein		4.65324	4.74769e-05		Late-up										PF01565 PF02913	PTHR11748 PTHR11748:SF35	PTHR11748	PTHR11748:SF35	KOG1231	0	0	GO:0003824 GO:0016491 GO:0016614 GO:0050660 GO:0055114
	Cre06.g278190	(1 of 5) PTHR10351:SF42 - LD40663P		4.6485	1.60413e-05	Early-up											0	PTHR10351 PTHR10351:SF42	PTHR10351	PTHR10351:SF42	0	0	0	0
	Cre13.g565301	null-allele passenger mutation was isolated (PMID 29743196)	null-allele passenger mutation was isolated (PMID 29743196)	4.64711	0.0213905		Late-up	Early-dwn									0	0	0	0	0	0	0	0
	Cre04.g229398	unknown		4.64301	5.13387e-07		Late-up										0	0	0	0	0	0	0	0
	Cre06.g252600	(1 of 546) 2.7.11.1 - Non-specific serine/threonine protein kinase / Threonine-specific protein kinase		4.64199	1.53144e-08	Early-up											0	0	0	0	0	EC:2.7.11.1	0	0
	Cre06.g301802	(1 of 546) 2.7.11.1 - Non-specific serine/threonine protein kinase / Threonine-specific protein kinase		4.6369	0.00191427		Late-up	Early-dwn									0	0	0	0	0	EC:2.7.11.1	0	0
	Cre14.g623100	unknown		4.63487	1.27147e-09		Late-up										0	0	0	0	0	0	0	0
	Cre03.g205400	(1 of 1) KOG4441 - Proteins containing BTB/POZ and Kelch domains, involved in regulatory/signal transduction processes		4.6315	0.0178407	Early-up											PF01344 PF07707	PTHR24412	PTHR24412	PTHR24412	KOG4441	0	0	GO:0005515
	Cre14.g610647	unknown		4.63058	0.0315773		Late-up										PF02209	0	0	0	0	0	0	GO:0003779 GO:0007010
Bzip1	Cre16.g671200	Putative basic-leucine zipper (bZIP) transcription factor, may contain a phosphopantetheine attachment site	Putative basic-leucine zipper (bZIP) transcription factor, may contain a phosphopantetheine attachment site	4.62728	3.90411e-08		Late-up	Early-dwn									0	0	0	0	0	0	0	0
	Cre02.g095046	(1 of 546) 2.7.11.1 - Non-specific serine/threonine protein kinase / Threonine-specific protein kinase		4.62057	5.00326e-11		Late-up										0	0	0	0	0	EC:2.7.11.1	0	0
	Cre09.g398051	unknown		4.61962	6.09369e-14		Late-up	Early-dwn									0	PTHR23023	PTHR23023	PTHR23023	0	0	0	0
	Cre15.g637450	unknown		4.61705	0.0047994		Late-up										0	0	0	0	0	0	0	0
	Cre03.g145067	(1 of 11) PF13371 - Tetratricopeptide repeat (TPR_9)		4.61515	2.82396e-08		Late-up										PF13371	0	0	0	0	0	0	0
	Cre07.g333150	unknown		4.61126	4.02176e-12		Late-up										0	0	0	0	0	0	0	0
NAR2	Cre09.g410900	nitrite transporter accessory protein	collaborates with upstream NAR3/4 (NRT2;1/2) to build High Affinity Nitrate/nitrite Transport systems (PMID: 18310352); is found within the gene cluster for mitrate/nitrite assimilation	4.6068	0.00509175	Early-up			Late-dwn								PF16974	0	0	0	0	0	0	0
	Cre08.g358581	unknown		4.60605	2.37623e-07		Late-up										0	0	0	0	0	0	0	0
	Cre02.g118100	unknown		4.59942	3.2986e-11	Early-up			Late-dwn		0	0	0	0	0	0	0	0	0	0	0	0	0	0
	Cre17.g701000	unknown		4.5972	0.00890917		Late-up										0	PTHR35518 PTHR35518:SF2	PTHR35518	PTHR35518:SF2	0	0	0	GO:0006629 GO:0008081
	Cre02.g081350	Nicotinamidase	Isochorimatase family, involved in nicotinate nucleotide salvage pathway	4.59533	3.29936e-11		Late-up										PF00857	PTHR11080 PTHR11080:SF2	PTHR11080	PTHR11080:SF2	KOG4003	EC:3.5.1.19	0	GO:0003824 GO:0008152
	Cre17.g739350	unknown		4.59107	0.00160867	Early-up											0	0	0	0	0	0	0	GO:0042309 GO:0050825 GO:0050826
GPX1	Cre02.g078300	Glutathione peroxidase, selenoprotein	Gene model is truncated at N-terminus due to UGA Selenocystein codon; add sequence MSLLGNLFGGGSKPTSSTSNFHQLSALDIDKKNVDFKSLNNRVVLVVNVASKUGLTAANYKEFATLLGKYPATDLTIVAFPCNQFGGQEPGTNAEIKAFASARGFSGAGALL with a Selenocysteine in position 53; most similar to plant homologues, that have a Cys at the corresponding position; contains a SECIS element in 3'-UTR	4.57952	3.47167e-07		Late-up										0	PTHR11592	PTHR11592	PTHR11592	0	EC:1.11.1.9	K00432	GO:0004602 GO:0006979 GO:0055114
	Cre09.g416650	Nucleotide-diphospho-sugar transferase		4.57382	0.00322776		Late-up										PF03407	PTHR10994 PTHR10994:SF72	PTHR10994	PTHR10994:SF72	0	0	0	0
	Cre16.g672050	NAD(P)-binding Rossmann-fold superfamily protein		4.57197	0.00441917		Late-up				OXIDOREDUCTASE HTATIP2	0	Possible redox sensor	Regulates nuclear import of receptors	Regulatory changes	0	PF13460	PTHR14097 PTHR14097:SF7	PTHR14097	PTHR14097:SF7	0	0	0	GO:0005488
	Cre04.g221770	(1 of 55) PF00651 - BTB/POZ domain (BTB)		4.57078	0.0113969		Late-up										PF00651	0	0	0	0	0	0	GO:0005515
	Cre04.g225776	unknown		4.56997	9.58195e-09		Late-up	Early-dwn									0	0	0	0	0	0	0	0
	Cre04.g225100	unknown		4.56918	0.0323924		Late-up										0	0	0	0	0	0	0	GO:0042309 GO:0050825 GO:0050826
SRR23	Cre04.g213950	Scavenger receptor cysteine rich (SRCR) protein	Scavenger receptor cysteine-rich protein; contains ligand-binding SRCR domain found in speract/scavenger receptor (PMID: 14995912)	4.5675	0.000157554		Late-up										PF00530	PTHR19331 PTHR19331:SF328	PTHR19331	PTHR19331:SF328	0	0	0	GO:0005044 GO:0016020
CYG9	Cre02.g074800	Adenylate/guanylate cyclase	C terminal domain similar to guanylate cyclase 1 from Homo sapiens; closely related to nearby CYG8	4.55166	0.014184		Late-up				GUANYLYL CYCLASE	0	Adenylate/guanylate cyclase	Development & Envrionmental responses	Abiotic stresses	https://www.frontiersin.org/articles/10.3389/fmolb.2019.00136/full	PF00211	PTHR11920	PTHR11920	PTHR11920	0	EC:4.6.1.2	0	GO:0000155 GO:0000160 GO:0009190 GO:0016849 GO:0035556
	Cre03.g181200	(1 of 1) K01969 - 3-methylcrotonyl-CoA carboxylase beta subunit (E6.4.1.4B)		4.54486	4.53014e-12	Early-up					0	0	0	0	0	0	PF01039	PTHR22855 PTHR22855:SF13	PTHR22855	PTHR22855:SF13	0	EC:6.4.1.4	K01969	GO:0016874
PFH9	Cre02.g084400	Prolyl 4-hydroxylase 9	Procollagen-proline dioxygenase homolog, requires Fe2+ and ascorbate. Identified by Keskiaho et al. (27) [PMID: 172223] as v2 C_391; contains C-terminal ShK domain; next to PFH10	4.54016	0.000835849		Late-up	Early-dwn									PF13640	PTHR10869 PTHR10869:SF71	PTHR10869	PTHR10869:SF71	0	EC:1.14.11.2	0	GO:0016491 GO:0055114
	Cre05.g233551	null-allele passenger mutation was isolated (PMID 29743196)	null-allele passenger mutation was isolated (PMID 29743196)	4.53609	6.77494e-09		Late-up	Early-dwn									PF03110	PTHR31251 PTHR31251:SF1	PTHR31251	PTHR31251:SF1	0	0	0	GO:0003677 GO:0005634
FAP79	Cre04.g217908	Ankyrin Repeat Flagellar Associated Protein 79	Flagellar Associated Protein with ankyrin repeats. Found in the flagellar proteome [PMID: 15998802]. Possible phospholipase A2 or serine endopeptidase activity; null-allele passenger mutation was isolated (PMID 29743196)	4.5347	0.0119413		Late-up										PF12796 PF13637	PTHR24133 PTHR24133:SF21	PTHR24133	PTHR24133:SF21	KOG0508 KOG0512 KOG4412	0	0	GO:0005515
	Cre12.g526701	ATNHX4,NHX4		4.52608	4.4126e-10		Late-up	Early-dwn									PF00999	PTHR10110	PTHR10110	PTHR10110	0	0	0	GO:0006812 GO:0006814 GO:0006885 GO:0015299 GO:0015385 GO:0016021 GO:0055085
	Cre17.g746097	unknown		4.52587	0.000165383		Late-up										0	0	0	0	0	0	0	GO:0008033 GO:0052906
	Cre10.g460326	unknown		4.51607	9.05547e-06		Late-up	Early-dwn									0	0	0	0	0	0	0	0
	Cre09.g397031	CYP711A1,MAX1		4.516	0.0340933		Late-up										PF00067	PTHR24301 PTHR24301:SF2	PTHR24301	PTHR24301:SF2	KOG0157	EC:5.3.99.5	0	GO:0004497 GO:0005506 GO:0009055 GO:0016705 GO:0020037 GO:0055114
CGL16	Cre07.g342800	Conserved in the Green Lineage		4.51372	8.69109e-09	Early-up			Late-dwn								PF07063	PTHR31136	PTHR31136	PTHR31136	0	0	0	0
	Cre15.g640251	unknown		4.50629	1.89212e-08		Late-up	Early-dwn									0	0	0	0	0	0	0	0
	Cre04.g213905	ts-lethal mutant was isolated (PMID 29743196)	ts-lethal mutant was isolated (PMID 29743196)	4.50288	7.46334e-10		Late-up				RNA BINDING PROTEIN	0	0	0	Gene regulation	0	PF00076 PF13893 PF15519	PTHR24012	PTHR24012	PTHR24012	KOG0131	0	0	GO:0000166 GO:0003676 GO:0003723 GO:0005634 GO:0006397
	Cre11.g481375	unknown		4.50179	0.0290632	Early-up											0	0	0	0	0	0	0	0
	Cre16.g691400	unknown		4.4976	0.000915311		Late-up										PF01753	PTHR12298	PTHR12298	PTHR12298	0	0	0	0
	Cre03.g204212	unknown		4.49661	0.000942469		Late-up										0	0	0	0	0	0	0	0
	Cre10.g464900	unknown		4.49513	5.68749e-08		Late-up	Early-dwn									PF04916	PTHR12370	PTHR12370	PTHR12370	0	EC:3.1.1.5	0	0
LAO2	Cre12.g551350	Periplasmic L-amino acid oxidase, accessory subunit	L-amino acid oxidase, accessory subunit M[beta]; induced by nitrogen starvation; gene is next to divergently-transcribed LAO1 coding for oxidase subunit M[alpha]; associates with it in the heavy form of the periplasmic L-aminoacid oxidase; experimentally-determined mature N-terminal sequence :QLAFLDY...; is heavyly O-glycosylated; contains a P-rich region and 6 repeats (actually an almost perfect…	4.49444	2.07491e-08		Late-up										PF01042	PTHR11803 PTHR11803:SF13	PTHR11803	PTHR11803:SF13	0	EC:3.5.99.5	0	0
	Cre06.g294876	unknown		4.49169	0.0236816		Late-up										0	0	0	0	0	0	0	0
	Cre03.g181650	(1 of 1) PTHR20973:SF0 - NON-STRUCTURAL MAINTENANCE OF CHROMOSOMES ELEMENT 1 HOMOLOG		4.48455	0.00306471	Early-up			Late-dwn								PF07574	PTHR20973 PTHR20973:SF0	PTHR20973	PTHR20973:SF0	0	0	0	GO:0006281 GO:0030915
	Cre01.g018600	(1 of 1) PF05529 - B-cell receptor-associated protein 31-like (Bap31)		4.48355	0.0094712		Late-up										PF05529	0	0	0	0	0	0	0
	Cre17.g741293	unknown		4.48335	0.0121976		Late-up										0	0	0	0	0	0	0	0
CLPX	Cre16.g663350	ClpX chaperone, Hsp100 family; probable subunit of ClpXP protease; probably mitochondrial (by homology)	ClpX chaperone, Hsp100 family; probable subunit of ClpXP protease; probably mitochondrial (by homology)	4.47796	4.4323e-12		Late-up										PF00004 PF10431	PTHR11262 PTHR11262:SF4	PTHR11262	PTHR11262:SF4	KOG0745	0	K03544	GO:0000166 GO:0005524 GO:0006457 GO:0017111 GO:0051082
	Cre09.g396809	unknown		4.47302	6.2088e-08	Early-up					0	0	0	0	0	0	0	0	0	0	0	0	0	0
	Cre17.g730750	unknown		4.46382	0.000106434		Late-up										PF00050 PF07648	PTHR10913 PTHR10913:SF47	PTHR10913	PTHR10913:SF47	0	0	0	GO:0005515
	Cre10.g440700	Pyridoxamine 5\'-phosphate oxidase family protein		4.46167	1.6189e-14	Early-up											PF13883	PTHR13343 PTHR13343:SF17	PTHR13343	PTHR13343:SF17	KOG3374	0	0	GO:0010181 GO:0016491 GO:0055114
	Cre14.g628752	ATLPP3,LPP3		4.46149	1.44784e-07		Late-up										PF01569	PTHR10165	PTHR10165	PTHR10165	0	0	0	GO:0003824
CLPT3	Cre10.g417550	Additional subunit of chloroplast ClpP complex	Homologue of plant ClpT (formerly called ClpS) proteins associated with ClpP complex (PMID: 14593120); has similarity to the N-terminal domain of ClpA chaperone that binds the ClpS adaptator	4.45256	0.00554736		Late-up	Early-dwn									0	0	0	0	0	EC:3.6.4.10	0	0
	Cre02.g095040	unknown		4.44262	0.00724817		Late-up										0	0	0	0	0	0	0	0
	Cre12.g537750	RabGAP/TBC domain-containing protein		4.44249	0.0105386	Early-up											PF00566 PF12068	PTHR22957 PTHR22957:SF34	PTHR22957	PTHR22957:SF34	KOG4567	0	0	GO:0005097 GO:0005622 GO:0032313
	Cre06.g256350	(1 of 3) 1.1.2.6 - Polyvinyl alcohol dehydrogenase (cytochrome) / PVADH		4.44102	0.00112556		Late-up	Early-dwn									PF13360	PTHR32303 PTHR32303:SF2	PTHR32303	PTHR32303:SF2	0	EC:1.1.2.6	0	0
	Cre17.g701800	unknown		4.43992	0.00344203	Early-up											0	0	0	0	0	0	0	0
	Cre02.g147450	(1 of 5) K14347 - solute carrier family 10 (sodium/bile acid cotransporter), member 7 (SLC10A7, P7)		4.43487	2.6988e-09		Late-up										PF01758	PTHR18640 PTHR18640:SF9	PTHR18640	PTHR18640:SF9	0	0	K14347	GO:0016020
	Cre16.g692450	unknown		4.43339	2.76893e-05		Late-up										0	0	0	0	0	0	0	0
	Cre08.g368000	zinc ion binding		4.43264	2.11777e-08	Early-up					EGL NINE HOMOLOG-RELATED	0	Regulates HIF transcription factor	Mammalian oxygen homeostasis	Abiotic stresses	0	PF01753	PTHR12907	PTHR12907	PTHR12907	0	EC:3.4.19.12	0	GO:0003779 GO:0007010 GO:0008270 GO:0042309 GO:0050825 GO:0050826
HCP4	Cre09.g391650	Hybrid-cluster protein	Prismane/CO dehydrogenase family	4.43002	1.16139e-08	Early-up			Late-dwn		0	0	Prismane/CO dehydrogenase family	0	Anoxia	https://www.ncbi.nlm.nih.gov/pmc/articles/PMC6344411/	PF03063	PTHR30109 PTHR30109:SF0	PTHR30109	PTHR30109:SF0	0	EC:1.7.99.1	0	GO:0003824 GO:0005737 GO:0016491 GO:0016661 GO:0051536 GO:0055114
	Cre14.g622951	unknown		4.42486	0.0123999		Late-up										0	0	0	0	0	0	0	0
ODC1	Cre03.g159500	Ornithine decarboxylase 1	Pyridoxal-dependent decarboxylase acting on ornithine to produce putrescine, first step in polyamine biosynthesis(PMID: 11950995); fully active, based on conservation of important residues (PMID: 16847581), in particular a conserved lysine residue which is known, in mouse ODC, to be the site of attachment of the pyridoxal-phosphate group, a stretch of three consecutive glycine residues that has b…	4.42416	1.71965e-12		Late-up	Early-dwn			ARGININE/DIAMINOPIMELATE/ORNITHINE DECARBOXYLASE	ORNITHINE DECARBOXYLASE 1-RELATED	alpha-amino acid metabolic process	Organonitrogen synthesis e.g. Putrescine	Cell division modulation	https://www.sciencedirect.com/science/article/abs/pii/S0981942817304072	PF00278 PF02784	PTHR11482 PTHR11482:SF6	PTHR11482	PTHR11482:SF6	KOG0622	EC:4.1.1.17	0	GO:0003824 GO:0006596
	Cre14.g613075	unknown		4.42191	0.0104402		Late-up										0	0	0	0	0	0	0	0
	Cre07.g323400	unknown		4.42127	0.039292		Late-up										0	0	0	0	0	0	0	0
	Cre06.g278168	(1 of 3) PTHR30535//PTHR30535:SF2 - VITAMIN B12-BINDING PROTEIN // SUBFAMILY NOT NAMED		4.41862	0.00294303		Late-up	Early-dwn									PF01497	PTHR30535 PTHR30535:SF2	PTHR30535	PTHR30535:SF2	0	0	0	GO:0005381 GO:0005488 GO:0006827
	Cre01.g006301	unknown		4.41407	5.18569e-09		Late-up										0	0	0	0	0	0	0	0
	Cre17.g737376	unknown		4.40683	0.0207095		Late-up	Early-dwn									PF01822	0	0	0	0	0	0	0
	Cre02.g119950	unknown		4.40602	0.0310526		Late-up										0	0	0	0	0	0	0	0
	Cre05.g237890	unknown		4.40308	0.0178154		Late-up										0	0	0	0	0	0	0	0
ICL2	Cre03.g149250	Isocitrate lyase	Isocitrate lyase/phosphorylmutase	4.40245	9.8873e-10		Late-up	Early-dwn									PF00463	PTHR21631 PTHR21631:SF12	PTHR21631	PTHR21631:SF12	0	EC:4.1.3.32	0	GO:0003824 GO:0004451 GO:0019752
CGL18	Cre03.g145567	Conserved in the Green Lineage		4.40164	0.00396926	Early-up											0	PTHR36809 PTHR36809:SF1	PTHR36809	PTHR36809:SF1	0	0	0	GO:0042309 GO:0050825 GO:0050826
	Cre06.g278109	(1 of 2) 1.14.15.3 - Alkane 1-monooxygenase / Omega-hydroxylase		4.40004	4.92706e-11		Late-up										PF00487	PTHR38674 PTHR38674:SF1	PTHR38674	PTHR38674:SF1	0	EC:1.14.15.3	0	GO:0006629
	Cre02.g073350	unknown		4.39328	5.79701e-08	Early-up											0	0	0	0	0	0	0	0
	Cre08.g381800	atnudt3,NUDT3		4.39253	3.80466e-12		Late-up	Early-dwn									PF00293	PTHR10885	PTHR10885	PTHR10885	KOG0142	EC:5.3.3.2	0	GO:0004452 GO:0008299 GO:0016787
SLT1	Cre12.g502600	Sodium/sulfate co-transporter	SAC1-like transporter 1, putative sodium/sulfate co-transporter, transcript is up-regulated during sulfur-deprivation; related to the SAC1 protein which regulates sulfur-deficiency responses [PMID: 16307308]	4.39127	0.000365455	Early-up			Late-dwn		0	0	0	0	0	0	PF00939 PF02080	PTHR10283 PTHR10283:SF79	PTHR10283	PTHR10283:SF79	0	0	0	GO:0005215 GO:0006813 GO:0006814 GO:0008324 GO:0016020 GO:0055085
	Cre10.g420050	unknown		4.39058	0.00610731	Early-up											0	0	0	0	0	0	0	0
	Cre13.g604150	ATATM2,ATM2		4.38681	2.0529e-09		Late-up	Early-dwn									PF00005 PF00664	PTHR24221 PTHR24221:SF18	PTHR24221	PTHR24221:SF18	KOG0057	EC:3.6.3.46	0	GO:0000166 GO:0005524 GO:0006810 GO:0016021 GO:0016887 GO:0017111 GO:0042626 GO:0055085
	Cre16.g678437	CYP97A3,LUT5		4.3838	7.09539e-10		Late-up	Early-dwn									PF00067	PTHR24291 PTHR24291:SF54	PTHR24291	PTHR24291:SF54	KOG0157	0	K15747	GO:0004497 GO:0005506 GO:0009055 GO:0016705 GO:0020037 GO:0055114
NRR1	Cre16.g673250	SBP domain protein, with an N-terminal squamosa promoter-binding domain; PMID: 10524240, PMID: 8569690, founding member is the Antirrhinum majus SQUAMOSA promoter binding protein; inactivation reduces TAG accumulation in nitrogen-starvation conditions by 50%	SBP domain protein, with an N-terminal squamosa promoter-binding domain; PMID: 10524240, PMID: 8569690, founding member is the Antirrhinum majus SQUAMOSA promoter binding protein; inactivation reduces TAG accumulation in nitrogen-starvation conditions by 50%	4.38318	0.00566465		Late-up	Early-dwn									PF03110	PTHR31251 PTHR31251:SF1	PTHR31251	PTHR31251:SF1	0	0	0	GO:0003677 GO:0005634
	Cre13.g578550	unknown		4.38206	0.000204792		Late-up										0	0	0	0	0	0	0	GO:0042309 GO:0050825 GO:0050826
CGL66	Cre09.g390467	Conserved in the Green Lineage		4.37855	2.4222e-06		Late-up	Early-dwn									PF04515	PTHR12385 PTHR12385:SF44	PTHR12385	PTHR12385:SF44	0	0	0	0
SNE16	Cre13.g569350	NAD dependent epimerase/dehydratase	NAD dependent epimerase/dehydratase with posible flavanone 4-reductase activity	4.37202	1.1659e-07		Late-up										PF01370	PTHR10366 PTHR10366:SF267	PTHR10366	PTHR10366:SF267	KOG1502	0	0	GO:0003824 GO:0005488 GO:0050662
	Cre16.g682363	unknown		4.37188	0.0318528		Late-up										PF11397	PTHR34496	PTHR34496	PTHR34496	0	EC:2.4.1.229	0	0
	Cre07.g345950	unknown		4.37091	4.58863e-11	Early-up											0	0	0	0	0	0	0	0
	Cre12.g523000	ZFN1		4.3689	0.000420088		Late-up	Early-dwn									PF00642	PTHR12506	PTHR12506	PTHR12506	0	0	K15308	GO:0003676 GO:0008270 GO:0046872
GAS30	Cre11.g481750	Hydroxyproline-rich glycoprotein, stress-induced	Belongs to the large pherophorin-family, a family of extracellular matrix glycoproteins (cell wall glycoproteins) with a central hydroxyproline-rich (HR) domain. The mRNA is up-regulated in gametes, in zygotes, by agglutination/cAMP treatment, by osmotic stress and by cell wall removal [PMID: 16183845]. Closely linked to GAS28. Independently sequenced: DQ017907.	4.36272	0.0248324	Early-up							Hydroxyproline-rich glycoprotein, stress-induced	cell wall glycoproteins	Stress		PF12499	0	0	0	0	0	0	GO:0005199 GO:0006355 GO:0043401
CCT9	Cre17.g720000	T-complex protein 1, eta subunit (TCP-1-eta) (CCT-eta) (TCPF); subunit of cytosolic chaperonin complex	T-complex protein 1, eta subunit (TCP-1-eta) (CCT-eta) (TCPF); subunit of cytosolic chaperonin complex	4.36143	1.77418e-09		Late-up										PF00118	0	0	0	0	0	0	GO:0005524
	Cre07.g352075	unknown		4.35251	0.00482779	Early-up			Late-dwn								0	0	0	0	0	0	0	0
	Cre08.g365664	unknown		4.3434	8.45188e-07		Late-up										0	0	0	0	0	0	0	0
RPK1	Cre01.g008150	RNA-polymerase-subunit kinase		4.33504	8.18721e-09		Late-up	Early-dwn									PF00069 PF00481	PTHR13832	PTHR13832	PTHR13832	0	EC:2.7.11.24	0	GO:0003824 GO:0004672 GO:0004674 GO:0004722 GO:0005524 GO:0006468 GO:0006470 GO:0042309 GO:0050825 GO:0050826
	Cre09.g391726	unknown		4.33234	0.0078351		Late-up										0	0	0	0	0	0	0	0
	Cre02.g098700	(1 of 2) 3.6.3.19 - Maltose-transporting ATPase		4.33006	0.0109939		Late-up										PF00005 PF01061	PTHR19241	PTHR19241	PTHR19241	KOG0061	EC:3.6.3.19	0	GO:0000166 GO:0005524 GO:0016020 GO:0016887 GO:0017111
HCP2	Cre09.g393543	Hybrid-cluster protein	Prismane/CO dehydrogenase family	4.32772	6.07424e-11		Late-up										PF03063	PTHR30109 PTHR30109:SF0	PTHR30109	PTHR30109:SF0	0	EC:1.7.99.1	0	GO:0003824 GO:0005737 GO:0016491 GO:0016661 GO:0051536 GO:0055114
U47	Cre12.g507100	unknown		4.32571	6.9576e-07		Late-up										0	0	0	0	0	0	0	0
	Cre10.g428525	unknown		4.32067	0.0238461		Late-up										0	0	0	0	0	0	0	0
	Cre07.g318426	unknown		4.3162	3.27964e-07		Late-up										0	0	0	0	0	0	0	0
	Cre04.g220150	unknown		4.31491	0.0289459		Late-up										0	0	0	0	0	0	0	0
	Cre03.g158150	(1 of 1) K12842 - U2-associated protein SR140 (SR140)		4.31257	0.000289106		Late-up										PF00076 PF01805	PTHR23140 PTHR23140:SF0	PTHR23140	PTHR23140:SF0	0	0	K12842	GO:0000166 GO:0003676 GO:0003723 GO:0006396
PHC76	Cre06.g301806	Pherophorin-chlamydomonas homolog 76		4.31213	1.2815e-07		Late-up										PF12499	0	0	0	0	0	0	0
	Cre04.g217903	(1 of 4) PF01844 - HNH endonuclease (HNH)		4.31133	6.79735e-10	Early-up											PF01844	PTHR33877 PTHR33877:SF2	PTHR33877	PTHR33877:SF2	0	0	0	GO:0003676 GO:0004519
U28	Cre02.g147301	unknown	Cyclin like but does not bring up cyclins on blast.	4.30654	0.000129141	Early-up											0	0	0	0	0	0	0	0
FAP154	Cre08.g362100	PAS Sensory Domain Flagellar Associated Protein 154	Similar to Flagellar Associated Protein FAP154 with PAS sensory domain that was found in the flagellar proteome; null-allele passenger mutation was isolated (PMID 29743196)	4.29847	3.21857e-10		Late-up	Early-dwn									0	PTHR31600 PTHR31600:SF2	PTHR31600	PTHR31600:SF2	0	0	0	GO:0004871 GO:0007165
	Cre12.g558526	unknown		4.29684	0.030473		Late-up	Early-dwn									0	PTHR37330 PTHR37330:SF1	PTHR37330	PTHR37330:SF1	0	0	0	0
	Cre16.g668650	RNA-binding ASCH domain protein		4.29123	2.40594e-06		Late-up										0	PTHR34204 PTHR34204:SF2	PTHR34204	PTHR34204:SF2	0	0	0	0
FAP139	Cre09.g387912	Coiled-Coil Flagellar Associated Protein 139		4.2838	1.08374e-06		Late-up										0	0	0	0	0	0	0	0
	Cre08.g366750	unknown		4.28277	0.000151855	Early-up			Late-dwn								0	0	0	0	0	0	0	0
ATG13	Cre16.g659000	Regulatory subunit of the Atg1p signaling complex; stimulates Atg1p kinase activity; required for vesicle formation during autophagy	Regulatory subunit of the Atg1p signaling complex; stimulates Atg1p kinase activity; required for vesicle formation during autophagy	4.2816	1.41869e-07		Late-up										PF10033	PTHR13430	PTHR13430	PTHR13430	0	0	K08331	0
	Cre03.g146427	unknown		4.28025	0.0474967		Late-up	Early-dwn									0	0	0	0	0	0	0	GO:0008152 GO:0016627 GO:0050660 GO:0055114
	Cre12.g507500	MYB39		4.27504	4.69074e-12		Late-up	Early-dwn									0	0	0	0	0	0	0	GO:0003677 GO:0006355
XUV6	Cre10.g442800	Xanthine/uracil/vitamin C permease-like		4.26957	0.0013195		Late-up										PF00860	PTHR11119 PTHR11119:SF36	PTHR11119	PTHR11119:SF36	KOG1292	0	0	GO:0005215 GO:0006810 GO:0016020 GO:0055085
	Cre11.g477750	unknown		4.26726	9.25457e-09		Late-up										0	0	0	0	0	0	0	0
	Cre07.g321550	bZIP transcription factor	Basic-leucine zipper (bZIP) transcription factor	4.26219	9.22323e-12		Late-up	Early-dwn									PF00170	0	0	0	0	0	0	GO:0003700 GO:0006355 GO:0043565
	Cre06.g303483	AtMYB43,MYB43		4.25974	2.47037e-11		Late-up										0	0	0	0	0	0	0	GO:0003677 GO:0006355
	Cre09.g399912	ERD (early-responsive to dehydration stress) family protein		4.25573	0.048367		Late-up										PF02714 PF13967	PTHR13018 PTHR13018:SF5	PTHR13018	PTHR13018:SF5	KOG1134	0	0	GO:0016020
	Cre07.g341551	unknown		4.25469	0.0182098		Late-up										0	0	0	0	0	0	0	0
MCP25	Cre10.g449100	Mitochondrial substrate carrier protein		4.25425	0.0274688		Late-up	Early-dwn									PF00153	PTHR24089 PTHR24089:SF35	PTHR24089	PTHR24089:SF35	KOG0754	0	K15110	0
	Cre07.g347980	(1 of 2) PTHR10566//PTHR10566:SF72 - CHAPERONE-ACTIVITY OF BC1 COMPLEX CABC1 -RELATED // PROTEIN KINASE FAMILY PROTEIN		4.24663	0.00467783		Late-up	Early-dwn									PF03109	PTHR10566 PTHR10566:SF72	PTHR10566	PTHR10566:SF72	0	0	0	GO:0004629 GO:0006629 GO:0035556 GO:0042309 GO:0050825 GO:0050826
HEL6	Cre01.g028200	DEAD-box RNA helicase	homology to Saccharomyces cerevisiae Dbp2p: essential ATP-dependent RNA helicase of the DEAD-box protein family, involved in nonsense-mediated mRNA decay and rRNA processing	4.24464	2.71837e-08		Late-up										PF00270 PF00271	PTHR24031 PTHR24031:SF219	PTHR24031	PTHR24031:SF219	0	EC:3.6.4.13	0	GO:0003676 GO:0004386 GO:0005524
	Cre11.g467571	unknown		4.2411	0.0482301		Late-up										0	0	0	0	0	0	0	0
	Cre10.g429050	DNA repair 5'-3' exonuclease	Similar to the Xeroderma pignmentosum group G protein, XPGC, and Rad2 yeast homolog [PMID: 17992532]	4.23718	0.0367057		Late-up	Early-dwn									PF00752 PF00867	PTHR11081 PTHR11081:SF1	PTHR11081	PTHR11081:SF1	0	EC:3.1.16.1	K10846	GO:0003677 GO:0003697 GO:0003824 GO:0004518 GO:0004519 GO:0005634 GO:0006281 GO:0006289
	Cre16.g660050	Uncharacterized protein family (UPF0016)		4.22854	8.15016e-11		Late-up										PF01169	PTHR12608 PTHR12608:SF7	PTHR12608	PTHR12608:SF7	KOG2881	0	0	GO:0016020
MPA5	Cre03.g152900	Metallophosphoesterase/metallo-dependent phosphatase		4.21883	0.00416116		Late-up										PF00149	0	0	0	0	EC:3.1.4.17	0	GO:0016787
HEL26	Cre06.g266383	DEAD/DEAH box helicase		4.21867	7.82459e-05	Early-up											0	PTHR18934 PTHR18934:SF145	PTHR18934	PTHR18934:SF145	0	EC:3.6.4.13	0	0
	Cre06.g278121	unknown		4.21837	1.6703e-07		Late-up										0	0	0	0	0	0	0	0
	Cre08.g361850	unknown		4.21616	0.00201301		Late-up										PF05981	PTHR37952	PTHR37952	PTHR37952	0	0	0	0
	Cre16.g659800	unknown		4.21357	9.90875e-07	Early-up			Late-dwn								0	0	0	0	0	0	0	0
MAG1	Cre11.g476400	DNA-3-methyladenine glycosylase II		4.21147	0.0188932		Late-up	Early-dwn									PF00730	PTHR10242 PTHR10242:SF0	PTHR10242	PTHR10242:SF0	0	EC:3.2.2.21	K01247	GO:0003824 GO:0006281 GO:0006284
	Cre05.g242856	null-allele mutant was isolated (PMID 29743196)	null-allele mutant was isolated (PMID 29743196)	4.20944	7.45063e-05		Late-up	Early-dwn									PF00082 PF02225 PF08614	PTHR10795 PTHR10795:SF157	PTHR10795	PTHR10795:SF157	0	EC:3.4.21.62	0	GO:0004252 GO:0005515 GO:0006508
	Cre06.g278167	(1 of 1) PTHR21037//PTHR21037:SF2 - SIMILAR TO MITOCHONDRIAL RIBOSOMAL PROTEIN L14 // MCG15614		4.20913	1.57288e-05		Late-up										0	PTHR21037 PTHR21037:SF2	PTHR21037	PTHR21037:SF2	0	0	0	0
FMO6	Cre06.g296050	Flavin-containing monooxygenase	Use NADPH and non-covalently-bound FAD to catalyse the oxygenation of nucleophilic nitrogen, sulphur, phosphorous and selenium atoms; important for xenobiotic detoxification; linked to FMO3 and FMO7	4.20824	9.99331e-11		Late-up										PF13738	PTHR23023 PTHR23023:SF130	PTHR23023	PTHR23023:SF130	KOG1399	EC:1.14.13.8	0	GO:0004499 GO:0050660 GO:0050661 GO:0055114
CGL154	Cre12.g516300	Conserved in the Green Lineage		4.20757	0.00108699		Late-up	Early-dwn									PF13229	PTHR32093 PTHR32093:SF18	PTHR32093	PTHR32093:SF18	0	0	0	0
PTB9	Cre02.g144600	Sodium/phosphate symporter	Putative phosphate transporter, similar to yeast Pho89 and Neurospora PHO4 probable Na+/Pi symporters; present in a cluster of four highly related PTB family members on scaffold 24, including PTB12, PTB5 and PTB4.	4.20584	0.00322989		Late-up										PF01384	PTHR11101 PTHR11101:SF58	PTHR11101	PTHR11101:SF58	KOG2493	0	K14640	GO:0005315 GO:0006817 GO:0016020
	Cre03.g169200	(1 of 1) 2.7.7.5 - Sulfate adenylyltransferase (ADP) / ADP-sulfurylase		4.20545	1.87982e-05		Late-up										PF11969	PTHR12486	PTHR12486	PTHR12486	KOG4359	EC:2.7.7.5	0	GO:0003824
	Cre17.g706150	unknown		4.20408	0.00872368		Late-up										0	0	0	0	0	0	0	0
	Cre10.g460850	unknown		4.19404	0.0240634	Early-up			Late-dwn								0	0	0	0	0	0	0	0
	Cre11.g467785	ATHDA5,HDA05,HDA5		4.1924	0.0235168		Late-up										PF00850	PTHR10625 PTHR10625:SF102	PTHR10625	PTHR10625:SF102	KOG1344	EC:3.5.1.98	0	GO:0042309 GO:0050825 GO:0050826
	Cre09.g393100	unknown		4.18537	9.76412e-08		Late-up	Early-dwn									PF01697	0	0	0	0	0	0	0
	Cre11.g467687	unknown		4.18278	0.0248324	Early-up			Late-dwn								PF05368	PTHR14194 PTHR14194:SF77	PTHR14194	PTHR14194:SF77	0	EC:1.1.1.348	0	GO:0005488
	Cre10.g428000	unknown		4.18037	1.13179e-07		Late-up										0	PTHR33099 PTHR33099:SF6	PTHR33099	PTHR33099:SF6	0	0	0	0
	Cre16.g684149	unknown		4.17541	0.034003		Late-up										0	0	0	0	0	0	0	0
	Cre13.g600238	unknown		4.17496	0.0289106		Late-up										0	0	0	0	0	0	0	0
	Cre01.g035400	(1 of 18) KOG4172 - Predicted E3 ubiquitin ligase		4.17472	1.09612e-09	Early-up			Late-dwn		0	0	E3 ubiquitin ligase	0	Protein mod	0	PF13639	PTHR15898	PTHR15898	PTHR15898	KOG4172	0	0	GO:0005515 GO:0008270
	Cre07.g331150	(1 of 2) 1.3.3.5 - Bilirubin oxidase		4.16917	0.0411093	Early-up											PF00141 PF07731 PF07732	PTHR11709 PTHR11709:SF84	PTHR11709	PTHR11709:SF84	0	EC:1.3.3.5	0	GO:0004601 GO:0005507 GO:0006979 GO:0016491 GO:0020037 GO:0055114
	Cre16.g687200	unknown		4.16764	0.0243468		Late-up										0	PTHR36777 PTHR36777:SF1	PTHR36777	PTHR36777:SF1	0	0	0	0
	Cre02.g115508	(1 of 15) PTHR23155 - LEUCINE-RICH REPEAT-CONTAINING PROTEIN		4.16619	9.96098e-05		Late-up	Early-dwn									PF13855	PTHR23155	PTHR23155	PTHR23155	KOG0472	0	0	GO:0005515
	Cre09.g393876	unknown		4.16167	3.46e-06		Late-up										PF00588	PTHR12029	PTHR12029	PTHR12029	0	EC:2.1.1.200	0	GO:0003723 GO:0006396 GO:0008173
	Cre17.g741601	unknown		4.16141	0.00275997		Late-up										0	0	0	0	0	0	0	0
	Cre07.g345524	unknown		4.15743	0.000942469		Late-up										0	0	0	0	0	0	0	0
	Cre02.g112150	(1 of 2) KOG3774 - Uncharacterized conserved protein Lama		4.15439	8.39343e-10	Early-up			Late-dwn		0	0	0	0	0	0	PF04916	PTHR12370	PTHR12370	PTHR12370	KOG3774	EC:3.1.1.5	0	0
FAP39	Cre02.g145100	Flagellar Associated Protein 39	P-type ATPase/cation transporter, found in the flagellar proteome; similar to Ca2+ transporting ATPase; related to cation transporting ATPase; plasma membrane calcium-transporting ATPase 3 (PMCA3) (Plasma membrane calcium pump isoform 3). Po	4.15378	2.29154e-10	Early-up			Late-dwn		0	0	0	0	0	0	PF00122 PF00689 PF00690 PF12710	PTHR24093 PTHR24093:SF339	PTHR24093	PTHR24093:SF339	0	EC:3.6.3.8	0	GO:0000166 GO:0005388 GO:0005524 GO:0006754 GO:0006812 GO:0015662 GO:0016020 GO:0016021 GO:0046872 GO:0070588
	Cre13.g576700	unknown		4.15279	1.47835e-06		Late-up										0	0	0	0	0	0	0	0
CSB6	Cre01.g031550	Probable transposon-derived protein of Chlamydomonas-Specific family B	CSB family member have highly similar sequences and show various degrees of N-terminal truncation; C-terminal part similar to transposase DNA-binding domain; is probably part of a (truncated) repeat element	4.14318	8.37872e-05		Late-up										PF00149 PF07282	PTHR15535	PTHR15535	PTHR15535	0	EC:3.1.3.16	0	GO:0016787
	Cre01.g020701	unknown		4.13568	0.00182401		Late-up	Early-dwn									0	0	0	0	0	0	0	0
	Cre08.g371801	unknown		4.13331	0.037721		Late-up										PF07282	0	0	0	0	0	0	0
	Cre12.g496850	unknown		4.13124	2.73384e-08		Late-up										0	0	0	0	0	0	0	GO:0005089 GO:0035023
	Cre12.g543000	unknown		4.12916	0.0165312	Early-up											0	0	0	0	0	0	0	0
CEP15	Cre16.g659750	Cysteine-type endopeptidase, papain type	Cysteine-type endopeptidase, papain type	4.12912	2.921e-06		Late-up										PF00112	PTHR12411 PTHR12411:SF377	PTHR12411	PTHR12411:SF377	0	EC:3.4.18.1	K08568	GO:0006508 GO:0008234
	Cre17.g746497	unknown		4.12421	0.00637262		Late-up										0	0	0	0	0	0	0	0
U74	Cre05.g238301	unknown		4.12148	1.51737e-08	Early-up			Late-dwn		0	0	0	0	0	0	0	0	0	0	0	0	0	0
	Cre01.g033750	unknown		4.11907	3.39603e-07	Early-up											0	0	0	0	0	0	0	0
	Cre10.g449150	unknown		4.11805	0.0279559	Early-up											0	0	0	0	0	0	0	0
PHC38	Cre02.g094450	Pherophorin-chlamydomonas homolog 38	belongs to the large pherophorin-family, a family of glycoproteins with a central hydroxyproline-rich (HR) domain.	4.11726	7.40796e-06	Early-up			Late-dwn								PF12499	0	0	0	0	0	0	GO:0005199 GO:0006355 GO:0043401
	Cre13.g588736	unknown		4.11481	7.99804e-08		Late-up										0	0	0	0	0	0	0	0
	Cre10.g429500	unknown		4.11387	0.00521024		Late-up	Early-dwn									0	0	0	0	0	0	0	0
	Cre01.g033763	(1 of 2) PTHR11825//PTHR11825:SF24 - SUBGROUP IIII AMINOTRANSFERASE // D-AMINOACID AMINOTRANSFERASE-LIKE PLP-DEPENDENT ENZYMES SUPERFAMILY PROTEIN		4.1084	0.000205601		Late-up										0	PTHR11825 PTHR11825:SF24	PTHR11825	PTHR11825:SF24	0	0	0	GO:0003824 GO:0008152
	Cre13.g563650	unknown		4.10705	6.76304e-07	Early-up											0	0	0	0	0	0	0	0
	Cre03.g212081	unknown		4.10564	0.00366746	Early-up			Late-dwn								0	0	0	0	0	0	0	0
DRP4A	Cre06.g250650	Similar to DRP4 (MX-like) class of Dynamin-like GTPases	Also named EZY8, an early zygote expressed protein [PMID: 1848763]	4.10227	0.000206403	Early-up											PF00350 PF01031	PTHR11566	PTHR11566	PTHR11566	KOG0446	EC:3.6.5.5	0	GO:0003924 GO:0005525
	Cre09.g395436	ATPAB2,PAB2,PABP2		4.09512	0.0169597		Late-up										PF00076	PTHR24012 PTHR24012:SF370	PTHR24012	PTHR24012:SF370	KOG0131	0	0	GO:0000166 GO:0003676
	Cre03.g159300	(1 of 2) PTHR13180 - SMALL MEMBRANE PROTEIN-RELATED		4.09082	2.34621e-11		Late-up	Early-dwn									PF05255	PTHR13180	PTHR13180	PTHR13180	KOG3393	0	0	0
	Cre01.g050300	unknown		4.0884	0.0111009		Late-up										0	0	0	0	0	0	0	0
	Cre12.g500100	unknown		4.08106	2.53364e-06		Late-up										0	0	0	0	0	0	0	GO:0005515
	Cre13.g585175	unknown		4.07926	1.69949e-06		Late-up										0	0	0	0	0	0	0	GO:0046912
	Cre09.g400590	unknown		4.07843	1.39536e-08	Early-up											0	0	0	0	0	0	0	0
	Cre16.g664251	unknown		4.07383	5.58345e-10		Late-up										0	0	0	0	0	0	0	0
	Cre03.g201350	unknown		4.06784	0.0133671		Late-up										0	0	0	0	0	0	0	0
	Cre08.g369150	Protein kinase superfamily protein		4.06759	0.00155152		Late-up	Early-dwn									PF03109	PTHR10566 PTHR10566:SF50	PTHR10566	PTHR10566:SF50	KOG1235	EC:3.6.3.46	0	0
	Cre07.g344260	unknown		4.06314	1.35702e-07	Early-up											0	0	0	0	0	0	0	0
LIP2	Cre12.g498750	Triacylglycerol lipase	related to gastric ligase	4.05995	2.3109e-09	Early-up			Late-dwn								PF04083	PTHR11005 PTHR11005:SF31	PTHR11005	PTHR11005:SF31	KOG2624	EC:3.1.1.3	K14452	GO:0006629
	Cre03.g201417	unknown		4.05848	0.028586		Late-up										0	0	0	0	0	0	0	0
	Cre03.g198500	unknown		4.0566	0.000942469	Early-up											0	0	0	0	0	0	0	0
	Cre03.g187850	unknown		4.0538	9.37883e-09		Late-up										0	0	0	0	0	0	0	0
HSP22H	Cre07.g318600	Heat shock protein 22H	small heat shock protein containing at least first part of alpha-crystallin domain; N-terminus by ChloroP and TargetP not predicted to be organellar targeting sequence, thus rather cytosolic; not present in version 1 of the genome	4.04908	0.0138795		Late-up	Early-dwn									PF00011	PTHR11527 PTHR11527:SF42	PTHR11527	PTHR11527:SF42	KOG3591	0	0	0
	Cre03.g205150	(1 of 100) PTHR12393:SF6 - SPHINGOMYELIN PHOSPHODIESTERASE 2		4.04244	1.15582e-05		Late-up										0	PTHR12393 PTHR12393:SF6	PTHR12393	PTHR12393:SF6	0	0	0	0
	Cre17.g697250	unknown		4.0414	0.0398744		Late-up										0	0	0	0	0	0	0	0
	Cre10.g452700	unknown		4.03412	2.65491e-07	Early-up					0	0	0	0	0	0	0	0	0	0	0	0	0	0
SHMT2	Cre06.g293950	Serine hydroxymethyltransferase	Serine hydroxymethyltransferase, by homology to Arabidopsis gene (Identifier 023254); found in the flagellar proteome [PMID: 15998802]	4.03225	7.56532e-06		Late-up										PF00464	PTHR11680	PTHR11680	PTHR11680	0	EC:2.1.2.1	K00600	GO:0003824 GO:0004372 GO:0006544 GO:0006563 GO:0016740 GO:0030170
LCI11C	Cre16.g662600	Similar to Bestrophin, RFP-TM, chloride channel; similar to Arabidopsis AT3G61320 and AT2G45870; part of a small multigene family; very similar to closely linked LCI11B and LCI11A	Similar to Bestrophin, RFP-TM, chloride channel; similar to Arabidopsis AT3G61320 and AT2G45870; part of a small multigene family; very similar to closely linked LCI11B and LCI11A	4.02873	0.00133007	Early-up			Late-dwn		0	0	0	0	0	0	PF01062	PTHR33281 PTHR33281:SF1	PTHR33281	PTHR33281:SF1	0	0	0	0
	Cre09.g403350	unknown		4.02512	2.14839e-09		Late-up	Early-dwn									0	0	0	0	0	0	0	GO:0005488
	Cre07.g325714	unknown		4.02414	0.0159917	Early-up											0	0	0	0	0	0	0	0
	Cre03.g206900	(1 of 1) PTHR12984//PTHR12984:SF6 - SCY1-RELATED S/T PROTEIN KINASE-LIKE // SCY1-LIKE PROTEIN 2		4.02063	0.00201639	Early-up											0	PTHR12984 PTHR12984:SF6	PTHR12984	PTHR12984:SF6	0	0	0	GO:0004672 GO:0004674 GO:0005488 GO:0005524 GO:0006468
	Cre06.g296400	(1 of 1) 1.3.8.4 - Isovaleryl-CoA dehydrogenase		4.01598	9.85703e-11		Late-up										PF02770 PF02771 PF08028	PTHR10909 PTHR10909:SF332	PTHR10909	PTHR10909:SF332	0	EC:1.3.8.4	K00253	GO:0003995 GO:0008152 GO:0016627 GO:0050660 GO:0055114
	Cre04.g227600	null-allele mutant was isolated (PMID 29743196)	null-allele mutant was isolated (PMID 29743196)	4.01478	0.0181548		Late-up										PF00560	PTHR27000 PTHR27000:SF77	PTHR27000	PTHR27000:SF77	0	EC:2.7.11.1	0	GO:0005515
CMA2	Cre16.g652300	Transmembrane protein with proline-rich C-terminal domain; secretory pathway; highly similar to neigboring CMA1 and 3	Transmembrane protein with proline-rich C-terminal domain; secretory pathway; highly similar to neigboring CMA1 and 3	4.01371	0.0291958		Late-up										0	0	0	0	0	0	0	0
	Cre13.g589450	unknown		4.0107	4.80747e-07		Late-up	Early-dwn									PF08487 PF13768	PTHR10338 PTHR10338:SF110	PTHR10338	PTHR10338:SF110	0	0	0	GO:0005515
	Cre06.g287050	unknown		3.99904	0.000128879		Late-up	Early-dwn									0	0	0	0	0	0	0	0
ATE1	Cre13.g580600	Arginyl-tRNA protein transferase	transfers an Arginyl moiety to the N-terminus or side-chain of target proteins	3.99838	0.0195324		Late-up										PF04376 PF04377	PTHR21367 PTHR21367:SF1	PTHR21367	PTHR21367:SF1	KOG1193	EC:2.3.2.8	K00685	GO:0004057 GO:0016598
SRR20	Cre13.g591550	Scavenger receptor cysteine rich (SRCR) protein	Scavenger receptor cysteine-rich protein; contains ligand-binding SRCR domain found in speract/scavenger receptor (PMID: 14995912)	3.9935	0.043818		Late-up										PF00530	PTHR19331 PTHR19331:SF279	PTHR19331	PTHR19331:SF279	0	EC:1.4.3.13	0	GO:0005044 GO:0016020
	Cre15.g634900	unknown		3.99117	2.14359e-06		Late-up										0	0	0	0	0	0	0	0
	Cre08.g384550	unknown		3.98516	1.94574e-10	Early-up											0	0	0	0	0	0	0	0
	Cre02.g143900	(1 of 11) 3.1.1.5 - Lysophospholipase / Phospholipase B		3.98219	0.00509175	Early-up					0	0	0	0	0	0	0	0	0	0	0	EC:3.1.1.5	0	0
	Cre07.g315950	null-allele mutant was isolated (PMID 29743196)	null-allele mutant was isolated (PMID 29743196)	3.98134	2.59864e-11		Late-up										0	0	0	0	0	0	0	0
	Cre10.g442900	putative transposase	Has a putative transposase DNA-binding domain containing four conserved cysteines suggestive of a zinc binding domain.	3.97903	4.4888e-07		Late-up										PF07282	PTHR30405	PTHR30405	PTHR30405	0	0	0	0
	Cre02.g095037	unknown		3.9787	0.0271345		Late-up	Early-dwn									0	0	0	0	0	0	0	0
	Cre01.g032100	(1 of 1) K10570 - DNA excision repair protein ERCC-8 (ERCC8, CKN1, CSA)		3.97461	5.15347e-05		Late-up										PF00400	PTHR22850 PTHR22850:SF2	PTHR22850	PTHR22850:SF2	0	0	K10570	GO:0005515
	Cre16.g676350	CIP111		3.97344	3.34507e-09		Late-up	Early-dwn									PF00004	PTHR23073 PTHR23073:SF37	PTHR23073	PTHR23073:SF37	KOG0737	0	0	GO:0000166 GO:0005524 GO:0017111
	Cre03.g183500	(1 of 1) K14851 - ribosomal RNA-processing protein 17 (RRP17, NOL12)		3.97315	0.00389937		Late-up	Early-dwn									PF09805	PTHR14577 PTHR14577:SF0	PTHR14577	PTHR14577:SF0	0	0	K14851	0
PHC31	Cre17.g710300	unknown		3.97205	1.32467e-05	Early-up			Late-dwn		0	0	0	0	0	0	PF12499	0	0	0	0	0	0	GO:0005199
SND1D	Cre06.g256950	SAND domain-encoding short ORF	contains divergent SAND domain	3.97124	0.040737		Late-up										0	0	0	0	0	0	0	0
	Cre06.g281650	unknown		3.96806	5.4431e-10		Late-up										0	0	0	0	0	0	0	0
MFT26	Cre12.g512200	Major facilitator superfamily transporter	Major facilitator superfamily anti-transporter	3.96735	7.95636e-07		Late-up	Early-dwn									PF07690	PTHR23504 PTHR23504:SF15	PTHR23504	PTHR23504:SF15	KOG2615	0	0	GO:0016021 GO:0055085
CDPK3	Cre01.g009500	Calcium/calmodulin-dependent protein kinase		3.96661	5.44006e-08		Late-up	Early-dwn									PF00069 PF13499	PTHR24349	PTHR24349	PTHR24349	KOG0032	EC:2.7.11.1	K13412	GO:0004672 GO:0004713 GO:0005509 GO:0005524 GO:0006468
	Cre12.g527200	unknown		3.9659	8.39482e-10		Late-up										0	0	0	0	0	0	0	0
	Cre15.g640150	unknown		3.96502	3.00475e-05		Late-up										0	PTHR12393 PTHR12393:SF6	PTHR12393	PTHR12393:SF6	0	0	0	0
	Cre22.g754197	unknown		3.9637	4.52474e-10		Late-up										0	0	0	0	0	0	0	0
	Cre05.g242301	unknown		3.96286	0.0132162		Late-up										0	0	0	0	0	0	0	0
	Cre12.g489650	unknown		3.96191	5.94119e-05	Early-up			Late-dwn		0	0	0	0	0	0	0	0	0	0	0	0	0	GO:0005576 GO:0006030 GO:0008061
	Cre06.g278298	unknown		3.95971	6.74167e-05		Late-up	Early-dwn									0	0	0	0	0	0	0	0
FAP111	Cre03.g174250	Flagellar Associated Protein 111	Conserved uncharacterized Flagellar Associated Protein; found in the flagellar proteome	3.95596	0.0451152		Late-up										PF14580	PTHR10509 PTHR10509:SF27	PTHR10509	PTHR10509:SF27	0	0	0	GO:0005515 GO:0008171
	Cre14.g623576	unknown		3.9546	0.0027111		Late-up										0	0	0	0	0	0	0	0
	Cre04.g220850	(1 of 4) 3.6.3.43 - Peptide-transporting ATPase		3.95449	3.94192e-07	Early-up											PF00005 PF01061	PTHR19241	PTHR19241	PTHR19241	KOG0061	EC:3.6.3.43	0	GO:0000166 GO:0005524 GO:0016020 GO:0016887 GO:0017111
	Cre12.g548051	unknown		3.94588	0.0158371	Early-up											0	0	0	0	0	0	0	0
	Cre03.g172322	(1 of 3) PTHR15439//PTHR15439:SF4 - RETINOBLASTOMA-BINDING PROTEIN 6 // ZINC FINGER CCHC DOMAIN-CONTAINING PROTEIN 24		3.94425	1.5631e-06		Late-up										PF13695	PTHR15439 PTHR15439:SF4	PTHR15439	PTHR15439:SF4	0	0	0	0
	Cre02.g084873	unknown		3.94413	0.00292682	Early-up											0	0	0	0	0	0	0	0
	Cre02.g113809	(1 of 55) PF00651 - BTB/POZ domain (BTB)		3.94194	0.0375088		Late-up										PF00651	0	0	0	0	0	0	GO:0005515
	Cre03.g212977	(1 of 4) PF02135 - TAZ zinc finger (zf-TAZ)		3.9386	6.10891e-07	Early-up											PF02135	0	0	0	0	EC:2.3.1.48	0	GO:0003712 GO:0004402 GO:0005634 GO:0006355 GO:0008270 GO:0042309 GO:0050825 GO:0050826
ATG8	Cre16.g689650	Component of autophagosomes; unique ubiquitin-like protein whose conjugation target is lipid phosphatidylethanolamine (PE); Atg8p-PE is anchored to membranes, is involved in phagophore expansion, and may mediate membrane fusion during autophagosome formation; deconjugation of Atg8p-PE is required for efficient autophagosome biogenesis	Component of autophagosomes; unique ubiquitin-like protein whose conjugation target is lipid phosphatidylethanolamine (PE); Atg8p-PE is anchored to membranes, is involved in phagophore expansion, and may mediate membrane fusion during autophagosome formation; deconjugation of Atg8p-PE is required for efficient autophagosome biogenesis	3.93626	1.02729e-10		Late-up										PF04110	PTHR10969 PTHR10969:SF39	PTHR10969	PTHR10969:SF39	KOG1654	0	K08341	GO:0000045 GO:0005737
	Cre06.g303251	unknown		3.93561	1.02296e-05		Late-up	Early-dwn									0	0	0	0	0	0	0	0
	Cre10.g441150	unknown		3.93181	0.0279606		Late-up										0	0	0	0	0	0	0	0
	Cre13.g603450	unknown		3.92872	1.45486e-05		Late-up										PF14159	PTHR33222	PTHR33222	PTHR33222	0	0	0	0
	Cre16.g692000	unknown		3.92597	8.82533e-07	Early-up											0	0	0	0	0	EC:3.1.3.2	0	0
MPA11	Cre13.g578350	Metallophosphoesterase/metallo-dependent phosphatase	Metallophosphoesterase/metallo-dependent phosphatase with purpe acid phosphatase domain	3.92035	5.81035e-05		Late-up										PF00149 PF16656	PTHR22953 PTHR22953:SF41	PTHR22953	PTHR22953:SF41	KOG1378	EC:3.1.3.26	0	GO:0003993 GO:0016787 GO:0046872
	Cre09.g412940	unknown		3.91656	0.010101		Late-up										0	0	0	0	0	0	0	0
	Cre07.g354750	unknown		3.91515	2.35644e-05	Early-up					0	0	0	0	0	0	0	0	0	0	0	0	0	0
SELW1	Cre12.g540250	Selenoprotein W1	Model is truncated at N-terminus due to UGA Sec codon; add sequence MAPVQVHVLYCGGUGYGSRYRSLENAIR, with Selenocysteine in position 14; INFERNAL locates SECIS element @ 6739286-6739358; gene is linked to SELW2	3.91173	0.0434464		Late-up										PF10262	PTHR15124	PTHR15124	PTHR15124	0	0	0	GO:0008430 GO:0045454
MFT19	Cre06.g301800	Major facilitator superfamily transporter	Permease	3.91009	0.000493734		Late-up										PF05977	PTHR23513 PTHR23513:SF4	PTHR23513	PTHR23513:SF4	0	0	0	0
	Cre16.g689300	Putative protein tyrosine kinase identified through multi-level HMM library for kinase classification (PMID: 17557329)	Putative protein tyrosine kinase identified through multi-level HMM library for kinase classification (PMID: 17557329)	3.90423	2.48731e-06		Late-up	Early-dwn									PF07714	PTHR23257 PTHR23257:SF520	PTHR23257	PTHR23257:SF520	0	EC:2.7.12.1	0	GO:0004672 GO:0004674 GO:0005524 GO:0006468
	Cre13.g575101	unknown		3.9037	0.00528136		Late-up										0	0	0	0	0	0	0	0
	Cre02.g077451	(1 of 3) PTHR10992//PTHR10992:SF691 - ALPHA/BETA HYDROLASE FOLD-CONTAINING PROTEIN // SUBFAMILY NOT NAMED		3.90328	0.0381456		Late-up										PF00561	PTHR10992 PTHR10992:SF691	PTHR10992	PTHR10992:SF691	KOG4178	EC:3.1.1.1	0	GO:0003824 GO:0008152
	Cre01.g006876	unknown		3.89776	0.0431563		Late-up										0	0	0	0	0	0	0	0
	Cre04.g213800	(1 of 1) PTHR10825:SF5 - E3 UBIQUITIN-PROTEIN LIGASE RING1		3.89707	1.03301e-07	Early-up											PF00097	PTHR10825 PTHR10825:SF5	PTHR10825	PTHR10825:SF5	0	EC:6.3.2.19	0	GO:0005515 GO:0008270 GO:0046872
	Cre13.g606700	unknown		3.89406	1.43738e-10	Early-up											0	0	0	0	0	0	0	0
	Cre02.g098650	unknown		3.89077	1.02042e-09		Late-up										0	0	0	0	0	0	0	0
	Cre13.g564151	unknown		3.89008	0.000191985	Early-up											PF13229	PTHR11319	PTHR11319	PTHR11319	0	0	0	GO:0005506 GO:0005746 GO:0009055 GO:0020037
	Cre01.g000033	unknown		3.88778	0.00119061	Early-up											0	0	0	0	0	0	0	0
	Cre14.g616301	unknown		3.88543	1.66783e-05		Late-up										0	0	0	0	0	0	0	0
	Cre16.g681914	unknown		3.88063	3.80159e-06		Late-up	Early-dwn									0	0	0	0	0	0	0	0
	Cre09.g406650	null-allele passenger mutation was isolated (PMID 29743196)	null-allele passenger mutation was isolated (PMID 29743196)	3.87915	1.6909e-06		Late-up										0	0	0	0	0	0	0	0
	Cre03.g151450	unknown		3.8736	0.000425323		Late-up	Early-dwn									0	PTHR33099 PTHR33099:SF6	PTHR33099	PTHR33099:SF6	0	0	0	0
CYG17	Cre14.g612950	Adenylate/guanylate cyclase	Probable domain of larger protein similar to guanylate cyclase 1 (GCYB2) from Homo sapiens	3.8714	7.29149e-07		Late-up	Early-dwn									PF00211	PTHR11920	PTHR11920	PTHR11920	0	EC:4.6.1.2	0	GO:0009190 GO:0016849 GO:0035556
FAE4	Cre07.g320550	Putative 3-keto-acyl-CoA synthase	Putative 3-keto-acyl-CoA synthase (very long chain fatty acid condensing enzyme), may be a beta-ketoacyl-acyl-carrier-protein synthase; similar to chalcone and stilbene synthases, and polyketide synthases	3.86744	0.00235887		Late-up	Early-dwn									PF00195 PF02797	PTHR31561 PTHR31561:SF23	PTHR31561	PTHR31561:SF23	0	EC:2.3.1.199	K15397	GO:0003824 GO:0006633 GO:0008152 GO:0016020 GO:0016747
	Cre02.g117376	(1 of 11) 3.1.4.46 - Glycerophosphodiester phosphodiesterase / Glycerophosphoryl diester phosphodiesterase		3.86576	0.00552347		Late-up	Early-dwn									0	0	0	0	0	EC:3.1.4.46	0	0
	Cre12.g497652	NAD(P)-binding Rossmann-fold superfamily protein		3.86265	0.0111676		Late-up	Early-dwn									PF01370	PTHR10366 PTHR10366:SF411	PTHR10366	PTHR10366:SF411	KOG1502	0	0	GO:0003824 GO:0005488 GO:0050662
	Cre16.g685500	Galactose oxidase/kelch repeat superfamily protein		3.85727	0.0229733		Late-up										PF01344	PTHR23244	PTHR23244	PTHR23244	KOG4693	0	0	GO:0005515
	Cre02.g112600	(1 of 3) PTHR13780//PTHR13780:SF49 - AMP-ACTIVATED PROTEIN KINASE, GAMMA REGULATORY SUBUNIT // SUBFAMILY NOT NAMED		3.85562	0.000662324	Early-up											PF00571	PTHR13780 PTHR13780:SF49	PTHR13780	PTHR13780:SF49	0	0	0	GO:0005515
	Cre06.g300500	Adenylyl cyclase	Most similar to the adenylyl cyclases of Paramecium, Tetrahymena, and Plasmodium. Weber et al. 2004 (Cellular Signalling 16:115-125) suggested that these proteins are potassium channel/cyclase fusion proteins and that they localize to the cilia. The similarity between these proteins and ADCY1 is greatest in the C-terminal region: the catalytic domain and the putative TPR (tetratricopeptide) domai…	3.85062	4.51584e-07		Late-up	Early-dwn									PF00211	PTHR11347 PTHR11347:SF132	PTHR11347	PTHR11347:SF132	0	EC:4.6.1.1	0	GO:0009190 GO:0016849 GO:0035556
KCN2	Cre10.g432550	Six-transmembrane domain potassium channel alpha subunit	Belongs to Kv class; contains one K+ selective pore domain; sequence shows the K+ filter selection and voltage sensor regions; closely related to KCN1	3.85037	0.0287199		Late-up	Early-dwn									PF07885	PTHR11537 PTHR11537:SF133	PTHR11537	PTHR11537:SF133	0	0	0	GO:0005249 GO:0006813 GO:0008076
CSB61	Cre16.g681353	CSB family member have highly similar sequences and show various degrees of N-terminal truncation; C-terminal part similar to transposase DNA-binding domain; is probably part of a (truncated) repeat element	CSB family member have highly similar sequences and show various degrees of N-terminal truncation; C-terminal part similar to transposase DNA-binding domain; is probably part of a (truncated) repeat element	3.84669	2.42302e-07	Early-up			Late-dwn		0	0	CSB family member have highly similar sequences and show various degrees of N-terminal truncation; C-terminal part similar to transposase DNA-binding domain; is probably part of a (truncated) repeat element	0	Transposon	0	0	PTHR15535	PTHR15535	PTHR15535	0	0	0	0
	Cre02.g108650	(1 of 7) PTHR23257//PTHR23257:SF529 - SERINE-THREONINE PROTEIN KINASE // SUBFAMILY NOT NAMED		3.84255	4.69134e-09		Late-up										PF07714	PTHR23257 PTHR23257:SF529	PTHR23257	PTHR23257:SF529	0	EC:2.7.11.1	0	GO:0004672 GO:0005524 GO:0006468
	Cre17.g745647	unknown		3.84252	0.00254043	Early-up					0	0	0	0	0	0	PF09350	0	0	0	0	0	0	0
	Cre17.g716500	unknown		3.84184	0.0463333		Late-up										0	0	0	0	0	EC:2.7.11.1	0	0
CYG64	Cre05.g237800	Adenylate/guanylate cyclase		3.8391	0.000432575	Early-up			Late-dwn								PF00211	PTHR11920	PTHR11920	PTHR11920	0	EC:4.6.1.2	0	GO:0009190 GO:0016849 GO:0035556
	Cre10.g452200	DOT2,MDF		3.83834	0.0215087		Late-up	Early-dwn									0	0	0	0	0	0	0	0
	Cre04.g221900	(1 of 55) PF00651 - BTB/POZ domain (BTB)		3.8355	8.19141e-06		Late-up										PF00651	PTHR26379	PTHR26379	PTHR26379	0	0	0	GO:0005515
	Cre14.g632900	unknown		3.83292	0.000129223		Late-up										0	PTHR12393 PTHR12393:SF6	PTHR12393	PTHR12393:SF6	0	0	0	0
	Cre03.g196750	(1 of 4) PF01679 - Proteolipid membrane potential modulator (Pmp3)		3.8318	0.0233411		Late-up										PF01679	0	0	0	0	0	0	GO:0016021
	Cre16.g690506	unknown		3.82867	0.000339548		Late-up										0	0	0	0	0	0	0	0
HEL22	Cre04.g219750	DEAD/DEAH box helicase		3.82328	0.0364497	Early-up			Late-dwn								PF00270 PF00271 PF09382 PF16124	PTHR13710 PTHR13710:SF94	PTHR13710	PTHR13710:SF94	KOG0353	EC:3.6.4.12	K10901	GO:0000166 GO:0003676 GO:0003824 GO:0004386 GO:0005524 GO:0005622 GO:0006260 GO:0006281 GO:0006310 GO:0008026 GO:0016020 GO:0043140 GO:0044237 GO:0051260
	Cre10.g421000	unknown		3.81757	7.6808e-06		Late-up										PF12937	0	0	0	0	0	0	GO:0005515 GO:0042309 GO:0050825 GO:0050826
	Cre16.g681000	unknown		3.81675	0.00532031	Early-up											0	0	0	0	0	0	0	0
LIC1	Cre17.g705050	some similarity to neuromediator-gated ion channels (nicotinic acetylcholine-gated ion channel); belongs to a small family of three linked genes	some similarity to neuromediator-gated ion channels (nicotinic acetylcholine-gated ion channel); belongs to a small family of three linked genes	3.80982	0.00724328		Late-up										PF02931 PF02932	PTHR18945 PTHR18945:SF222	PTHR18945	PTHR18945:SF222	0	0	0	GO:0005230 GO:0006810 GO:0006811 GO:0016020 GO:0016021
	Cre13.g582250	Glycosyl hydrolase family 85		3.80824	4.5069e-09		Late-up										PF03644	PTHR13246 PTHR13246:SF1	PTHR13246	PTHR13246:SF1	0	EC:3.2.1.96	K01227	GO:0005737 GO:0005975 GO:0033925
BSD3	Cre09.g401500	3-beta hydroxysteroid dehydrogenase/isomerase	3-beta-hydroxy-delta5-steroid dehydrogenase	3.80743	0.0212353	Early-up											PF01073	PTHR10366 PTHR10366:SF341	PTHR10366	PTHR10366:SF341	0	EC:1.1.1.170	0	GO:0003854 GO:0005488 GO:0006694 GO:0016616 GO:0055114
	Cre08.g375084	splicing factor PWI domain-containing protein / RNA recognition motif (RRM)-containing protein		3.80637	0.000864343		Late-up										PF00076 PF01480	PTHR18806 PTHR18806:SF4	PTHR18806	PTHR18806:SF4	KOG2253	0	K12822	GO:0003676 GO:0006397
EZY17	Cre13.g583450	Early zygote expressed protein	EZY17k/ClassVIII/PLAC8, cysteine-rich [PMID: 1848763], possible zinc exporter	3.80467	2.76264e-11		Late-up	Early-dwn									PF04749	PTHR15907 PTHR15907:SF21	PTHR15907	PTHR15907:SF21	0	0	0	0
	Cre11.g467692	unknown		3.8037	8.37963e-10		Late-up	Early-dwn									PF07466	PTHR33975	PTHR33975	PTHR33975	0	0	0	0
CYG62	Cre04.g223350	Adenylate/guanylate cyclase		3.80044	0.0230686		Late-up										PF00211	PTHR11920	PTHR11920	PTHR11920	0	EC:4.6.1.2	0	GO:0009190 GO:0016849 GO:0035556
	Cre01.g014400	unknown		3.79675	1.0923e-07		Late-up										0	0	0	0	0	0	0	0
	Cre06.g287300	ankyrin repeat protein		3.79658	5.11494e-05		Late-up										PF12796	PTHR24188	PTHR24188	PTHR24188	0	0	0	GO:0005515
	Cre11.g467693	unknown		3.79644	0.0152911		Late-up										PF07466	PTHR33975	PTHR33975	PTHR33975	0	0	0	0
	Cre08.g365720	unknown		3.78664	2.3414e-06		Late-up										0	0	0	0	0	0	0	GO:0042309 GO:0050825 GO:0050826
	Cre14.g630799	unknown		3.78584	0.0324383		Late-up										0	0	0	0	0	0	0	0
NDUFV1	Cre06.g310200	(1 of 1) PTHR11780//PTHR11780:SF8 - NADH-UBIQUINONE OXIDOREDUCTASE FLAVOPROTEIN 1 NDUFV1 // SUBFAMILY NOT NAMED	mitochondrial oxidative phosphorylation system	3.78487	3.46056e-09		Late-up										0	PTHR11780 PTHR11780:SF8	PTHR11780	PTHR11780:SF8	0	0	0	0
	Cre09.g401551	3-beta hydroxysteroid dehydrogenase/isomerase	3-beta-hydroxy-delta5-steroid dehydrogenase	3.78396	0.00103813	Early-up											0	0	0	0	0	0	0	0
	Cre14.g630376	unknown		3.78105	0.00879181	Early-up					0	0	0	0	0	0	0	0	0	0	0	0	0	0
SOUL3	Cre16.g666550	Conserved expressed SOUL heme binding protein; N-terminal (possibly lacking in alternatively spliced form) similar to unknown cyanobacterial protein; C-terminus similar to SOUL protein, putative heme-binding domain	Conserved expressed SOUL heme binding protein; N-terminal (possibly lacking in alternatively spliced form) similar to unknown cyanobacterial protein; C-terminus similar to SOUL protein, putative heme-binding domain	3.78079	0.00139646		Late-up										PF04832 PF10184	PTHR11220 PTHR11220:SF35	PTHR11220	PTHR11220:SF35	0	0	0	0
ATG4	Cre12.g510100	Autophagy-related protein	Conserved cysteine protease required for autophagy; cleaves Atg8p to a form required for autophagosome generation	3.77854	0.000310299		Late-up										PF03416	PTHR22624	PTHR22624	PTHR22624	KOG2674	0	K08342	0
	Cre06.g308950	(1 of 2) KOG1792 - Reticulon		3.77831	0.0156607	Early-up											PF02453	PTHR10994	PTHR10994	PTHR10994	KOG1792	0	0	GO:0005783
	Cre12.g546850	Putative peroxisomal membrane protein		3.77703	0.000254477		Late-up										PF04117	PTHR11266 PTHR11266:SF42	PTHR11266	PTHR11266:SF42	0	0	0	GO:0016021
	Cre13.g569000	unknown		3.77691	2.48738e-10		Late-up	Early-dwn									PF00350	0	0	0	0	0	0	0
	Cre07.g333535	(1 of 1) K04856 - voltage-dependent calcium channel T type alpha-1I (CACNA1I)		3.7766	0.00015638		Late-up	Early-dwn									PF00520 PF08016	PTHR10037	PTHR10037	PTHR10037	KOG2301	0	K04856	GO:0005216 GO:0005509 GO:0006811 GO:0016020 GO:0055085
	Cre11.g467541	May contain additional coding sequence in intronic N-island PMID: 27175017	May contain additional coding sequence in intronic N-island PMID: 27175017	3.77561	2.76893e-05		Late-up	Early-dwn									PF00571	PTHR13780 PTHR13780:SF49	PTHR13780	PTHR13780:SF49	0	0	0	GO:0005515
ANT2	Cre06.g307300	ADP/ATP carrier protein, mitochondrial	putative adenine nucleotide translocase; ADP/ATP carrier protein, probably mitochondrial	3.77296	5.73696e-07		Late-up										PF00153	PTHR24089 PTHR24089:SF342	PTHR24089	PTHR24089:SF342	KOG0749	0	K05863	GO:0005488 GO:0005743 GO:0006810 GO:0055085
	Cre25.g756347	unknown		3.77139	0.0239402		Late-up										0	0	0	0	0	0	0	0
	Cre02.g075000	(1 of 5) PTHR15907//PTHR15907:SF21 - FAMILY NOT NAMED // DUF614 FAMILY PROTEIN		3.77121	0.0196831	Early-up			Late-dwn		0	0	0	0	0	0	PF04749	PTHR15907 PTHR15907:SF21	PTHR15907	PTHR15907:SF21	0	0	0	0
	Cre02.g100700	unknown		3.76976	1.69603e-05		Late-up										0	0	0	0	0	0	0	0
ELG6	Cre03.g204050	Exostosin-like glycosyltransferase 6	putative terminal arabinosyl transferase on HRGP, GT47 family	3.76672	5.30151e-06	Early-up											PF03016	PTHR11062 PTHR11062:SF21	PTHR11062	PTHR11062:SF21	0	EC:2.4.2.41	0	GO:0005515
	Cre30.g758247	unknown		3.76519	3.16107e-06		Late-up	Early-dwn									0	0	0	0	0	0	0	0
	Cre08.g369976	unknown		3.76308	0.0131847		Late-up										0	0	0	0	0	0	0	0
GWD2	Cre07.g332300	alpha-glucan water dikinase	R1 protein; phosphorylates the C-3 and C-6 positions of alpha glucans with the beta phosphate of ATP	3.76028	1.33464e-08		Late-up										PF01326	PTHR22931 PTHR22931:SF1	PTHR22931	PTHR22931:SF1	0	EC:2.7.9.4	0	GO:0005524 GO:0016301 GO:0016310
SRE1	Cre12.g498350	Pre-mRNA splicing factor, SR-related	Putative mRNA splicing factor, similar to human RNA binding motif protein 25, arginine/serine-rich 16 (Suppressor of white-apricot homolog 2) (Clk4-associating SR-related protein)	3.7585	0.001342		Late-up										PF09750	0	0	0	0	0	K13168	0
CGL64	Cre07.g318350	Conserved in the Green Lineage		3.75647	0.0125947	Early-up											PF12576	PTHR33645	PTHR33645	PTHR33645	0	0	0	0
	Cre10.g434800	stress-inducible protein, putative		3.75551	2.27126e-07		Late-up										PF00515 PF02151 PF13414	PTHR23083	PTHR23083	PTHR23083	0	0	0	GO:0005488 GO:0005515
OPR24	Cre06.g279650	OctotricoPeptide Repeat Protein	octotricoPeptide (octatricoPeptide) Repeat (OPR) Protein; CDS should be extended by 23 codons at 5'-end: MWNRVLAARPCPGTPRGRMLEAA	3.75453	1.81149e-06		Late-up	Early-dwn									0	PTHR21228	PTHR21228	PTHR21228	0	0	0	0
	Cre09.g393617	unknown		3.75203	7.24526e-07		Late-up										0	0	0	0	0	0	0	GO:0003700 GO:0006355 GO:0008270 GO:0043565
ATG1	Cre09.g391245	Autophagy related	Protein serine/threonine kinase; required for vesicle formation in autophagy; structurally required for phagophore assembly site formation; during autophagy forms a complex with Atg13 and Atg17	3.74804	4.50259e-10	Early-up			Late-dwn		0	0	0	0	0	0	PF00069	PTHR24348	PTHR24348	PTHR24348	KOG0583	EC:2.7.11.1	K08269	GO:0004672 GO:0004713 GO:0005524 GO:0006468
RDP1	Cre07.g354301	Putative rhodanese domain phosphatase	M-PHASE INDUCER PHOSPHATASE DUAL SPECIFICITY PHOSPHATASE CDC25 of Rhodanese-related sulphurtransferase	3.74688	0.0462952		Late-up	Early-dwn									PF00581	PTHR10828	PTHR10828	PTHR10828	0	0	K18065	0
	Cre22.g754147	unknown		3.74485	0.0128574		Late-up										0	0	0	0	0	0	0	0
	Cre08.g380700	unknown		3.74387	2.33542e-07	Early-up											0	0	0	0	0	0	0	GO:0005975
FDX11	Cre06.g291650	2Fe-2S ferredoxin	Possible 2Fe-2S ferredoxin; COG0633; cd00207, fer2, 2Fe-2S iron-sulfur cluster binding domain	3.74283	3.76021e-09	Early-up											PF00111	PTHR23426 PTHR23426:SF32	PTHR23426	PTHR23426:SF32	0	0	0	GO:0009055 GO:0051536
	Cre06.g293100	(1 of 2) PTHR19957:SF124 - SYNTAXIN-8B-RELATED		3.74219	1.35685e-09		Late-up	Early-dwn			0	0	endosomal trafficking	0	proteomic (membrane)	0	PF09177	PTHR19957 PTHR19957:SF124	PTHR19957	PTHR19957:SF124	0	0	0	GO:0005515 GO:0016020 GO:0016192 GO:0042309 GO:0048193 GO:0050825 GO:0050826
	Cre17.g730450	unknown		3.74192	5.46878e-07		Late-up										0	0	0	0	0	0	0	0
	Cre07.g323350	(1 of 100) PTHR12393:SF6 - SPHINGOMYELIN PHOSPHODIESTERASE 2		3.7382	0.00261612		Late-up	Early-dwn									0	PTHR12393 PTHR12393:SF6	PTHR12393	PTHR12393:SF6	0	0	0	0
PHC1	Cre17.g717900	pherophorin-C1 (PHC1) [PMID: 16367971; belongs to the large pherophorin-family, a family of glycoproteins with a central hydroxyproline-rich (HR) domain	pherophorin-C1 (PHC1) [PMID: 16367971; belongs to the large pherophorin-family, a family of glycoproteins with a central hydroxyproline-rich (HR) domain	3.73786	4.95932e-05	Early-up			Late-dwn		0	0	0	0	0	0	PF12499	0	0	0	0	0	0	0
DNJ5	Cre16.g690400	DnaJ-like protein; similar to Q4DN1 from Trypanosoma cruzi; TargetP predicts both proteins to secretory pathway (reliability score 1 for T. cruzi, score 3 for DNJ5); contains C-terminal J-domain (pfam226)	DnaJ-like protein; similar to Q4DN1 from Trypanosoma cruzi; TargetP predicts both proteins to secretory pathway (reliability score 1 for T. cruzi, score 3 for DNJ5); contains C-terminal J-domain (pfam226)	3.73758	9.98247e-08		Late-up	Early-dwn									PF00226	PTHR24078	PTHR24078	PTHR24078	0	0	0	GO:0006457 GO:0031072 GO:0051082
TGL2	Cre01.g005200	Triacylglycerol lipase		3.73738	0.00298312		Late-up										PF01764	PTHR21493 PTHR21493:SF153	PTHR21493	PTHR21493:SF153	0	0	0	GO:0006629
	Cre12.g489000	AtbZIP68,bZIP68		3.73723	0.000615032	Early-up											PF00170	0	0	0	0	0	0	GO:0003700 GO:0006355 GO:0043565
	Cre12.g531283	unknown		3.73574	8.57986e-06	Early-up					0	0	0	0	0	0	0	0	0	0	0	0	0	0
	Cre07.g325744	(1 of 1) PTHR19277//PTHR19277:SF102 - PENTRAXIN // SUBFAMILY NOT NAMED		3.73086	0.000330957		Late-up										PF00354 PF13385	PTHR19277 PTHR19277:SF102	PTHR19277	PTHR19277:SF102	0	0	0	0
	Cre09.g394362	unknown		3.72878	0.00911744		Late-up	Early-dwn									0	0	0	0	0	0	0	GO:0003677
	Cre04.g219600	(1 of 55) PF00651 - BTB/POZ domain (BTB)		3.72853	2.23237e-08	Early-up											PF00651	PTHR26379	PTHR26379	PTHR26379	0	0	0	GO:0005515
	Cre10.g419250	unknown		3.72094	9.54147e-08	Early-up											0	0	0	0	0	0	0	0
	Cre01.g011376	unknown		3.72086	0.0182809		Late-up	Early-dwn									0	0	0	0	0	0	0	0
	Cre07.g353850	EamA-like transporter family		3.7162	0.0355619		Late-up										0	PTHR23051 PTHR23051:SF1	PTHR23051	PTHR23051:SF1	KOG4314	0	K15289	0
LTH1	Cre10.g438450	LAT2 homolog	belongs to a family of 7 highly similar genes (5 adjacent on chr10), conserved in Volvox; null-allele mutant was isolated (PMID 29743196)	3.71333	1.61737e-07		Late-up										0	0	0	0	0	0	0	0
CAH1	Cre04.g223100	Carbonic anhydrase	Carbonate dehydratase 1 in Chlamydomonas reinhardtii, also known as CA1; gi:115447; Carbonic anhydrase 1 precursor (Carbonate dehydratase 1) (CA1); alpha type - Carbonic anhydrase 1 localized in the periplasmic space and low-CO2 inducible gene regulated b	3.70899	0.0365149		Late-up	Early-dwn									PF00194	PTHR18952 PTHR18952:SF104	PTHR18952	PTHR18952:SF104	KOG0382	EC:4.2.1.1	0	0
OPR37	Cre09.g387450	OctotricoPeptide Repeat Protein	octotricoPeptide (octatricoPeptide) Repeat (OPR) Protein; contains a C-terminal RAP domain; next to OPR38	3.7075	7.68334e-11		Late-up	Early-dwn									0	PTHR21228	PTHR21228	PTHR21228	0	0	0	0
	Cre17.g710871	unknown		3.70667	0.0182893	Early-up											0	0	0	0	0	0	0	0
MMP4	Cre01.g025200	Metalloproteinase of VMP family	Conserved organelle protein with lipase active site	3.70419	8.70779e-07		Late-up	Early-dwn									PF05548	0	0	0	0	EC:3.4.24.38	0	GO:0006355 GO:0043401
CSB63	Cre16.g691439	CSB family member have highly similar sequences and show various degrees of N-terminal truncation; C-terminal part similar to transposase DNA-binding domain; is probably part of a (truncated) repeat element	CSB family member have highly similar sequences and show various degrees of N-terminal truncation; C-terminal part similar to transposase DNA-binding domain; is probably part of a (truncated) repeat element	3.70365	0.0181111		Late-up										0	PTHR15535	PTHR15535	PTHR15535	0	0	0	0
CHK1	Cre08.g385750	Gluconate kinase	glucokinase (carbohydrate kinase) (partial sequence)	3.69932	0.00228767	Early-up											PF01202	PTHR11603	PTHR11603	PTHR11603	KOG3354	EC:2.7.1.12	0	0
	Cre10.g419900	unknown		3.69253	0.00254239	Early-up			Late-dwn								0	0	0	0	0	0	0	0
	Cre13.g588386	unknown		3.68721	1.31463e-08		Late-up										0	0	0	0	0	0	0	0
	Cre02.g117813	(1 of 268) PTHR23257 - SERINE-THREONINE PROTEIN KINASE		3.68685	9.76412e-08		Late-up	Early-dwn									PF07714	PTHR23257	PTHR23257	PTHR23257	KOG0192	EC:2.7.11.1	0	GO:0004672 GO:0004674 GO:0005524 GO:0006468
	Cre13.g580150	Major facilitator superfamily protein		3.68677	8.58208e-06		Late-up										PF07690	PTHR23516 PTHR23516:SF1	PTHR23516	PTHR23516:SF1	KOG4332	0	0	GO:0016021 GO:0055085
	Cre03.g186250	(1 of 1) PTHR22935//PTHR22935:SF77 - PENICILLIN-BINDING PROTEIN // BETA-LACTAMASE FAMILY PROTEIN		3.68561	1.72282e-05		Late-up										PF00144	PTHR22935 PTHR22935:SF77	PTHR22935	PTHR22935:SF77	0	0	0	0
HIS1	Cre09.g410650	N-5-phosphoribosyl-ATP transferase	performs the first step in the histidine biosynthesis pathway, the condensation of ATP with PRPP to form phosphoribosyl-ATP; the HIS1 gene contains within one of its internal introns a gene for a Protein phosphatase 2C, encoded on the other strand	3.68458	0.000306567		Late-up										PF01634 PF02719 PF08029	PTHR21403 PTHR21403:SF0	PTHR21403	PTHR21403:SF0	KOG2831	EC:2.4.2.17	K00765	GO:0000105 GO:0000287 GO:0003879 GO:0005737
	Cre10.g430550	unknown		3.68441	1.47516e-09		Late-up										0	0	0	0	0	0	0	0
	Cre09.g411350	unknown		3.68132	1.26308e-06	Early-up											0	0	0	0	0	0	0	0
CDJ3	Cre01.g009900	Chloroplast DnaJ-like protein	Contains N-terminal J-domain (pfam226) and Ferredoxin domain (COG1141); described in Henselmann and Schroda, Diploma thesis, University of Freiburg. Characterized by Dorn et al. 21 [PMID: 2113313]	3.68034	7.88547e-09	Early-up			Late-dwn		0	0	0	0	0	0	PF00226 PF13370	PTHR24078	PTHR24078	PTHR24078	0	0	0	GO:0005506 GO:0006457 GO:0009055 GO:0031072 GO:0051082 GO:0051536
	Cre04.g217919	unknown		3.67906	0.00190257	Early-up											0	0	0	0	0	0	0	0
	Cre26.g756697	unknown		3.67804	0.00586799	Early-up											0	0	0	0	0	0	0	0
	Cre11.g467559	Leucine-rich repeat family protein		3.67482	1.10608e-07		Late-up										0	PTHR24006	PTHR24006	PTHR24006	KOG1947	0	0	0
	Cre04.g227850	unknown		3.67392	0.00717281		Late-up										0	0	0	0	0	0	0	0
	Cre09.g398100	PB1 domain-containing protein tyrosine kinase		3.67136	0.00430084		Late-up										PF00069 PF07714	PTHR23257	PTHR23257	PTHR23257	KOG0192	EC:2.7.11.25	0	GO:0004672 GO:0004674 GO:0005524 GO:0006468
	Cre17.g720850	unknown		3.67114	8.32688e-08		Late-up										0	0	0	0	0	0	0	0
CCD1	Cre03.g149650	related to carotenoid 9,10-9',10' cleavage dioxygenase	related to carotenoid 9,1-9',1' cleavage dioxygenase; homologue in higher plants participates in abscisic acid biosynthesis; could play a similar role (PMID: 16327238)	3.66911	2.08732e-09		Late-up										PF03055	PTHR10543 PTHR10543:SF37	PTHR10543	PTHR10543:SF37	KOG1285	0	K11159	0
	Cre13.g566500	unknown		3.66589	0.00207588		Late-up										0	0	0	0	0	0	0	0
	Cre02.g074720	unknown		3.66556	2.94684e-05		Late-up										0	0	0	0	0	0	0	0
	Cre17.g714350	unknown		3.66337	8.85494e-06		Late-up										0	0	0	0	0	0	0	0
	Cre02.g100666	unknown		3.66203	0.00693332		Late-up	Early-dwn									0	0	0	0	0	0	0	0
	Cre12.g483900	unknown		3.66032	0.0330996	Early-up											PF01769	PTHR41394 PTHR41394:SF1	PTHR41394	PTHR41394:SF1	0	EC:3.6.3.2	0	GO:0006812 GO:0008324
SSD2	Cre12.g496350	Sterol sensing 5-transmembrane protein	Contains a sterol sensing 5-transmembrane domain similar to those in SCAP, Patched, NPC1 and HMGR	3.66014	4.86272e-07		Late-up	Early-dwn									PF02460 PF12349	PTHR10796 PTHR10796:SF116	PTHR10796	PTHR10796:SF116	KOG1934	0	0	GO:0008158 GO:0016020 GO:0016021
	Cre12.g521600	Endonuclease/exonuclease/phosphatase family protein	Related to TRAF and TNF receptor associated protein	3.65778	2.50918e-08		Late-up										PF03372	PTHR15822	PTHR15822	PTHR15822	KOG2756	0	0	0
	Cre24.g755847	metallo-beta-lactamase family protein		3.65384	4.55234e-07		Late-up										PF00753 PF13370	PTHR11935 PTHR11935:SF104	PTHR11935	PTHR11935:SF104	0	0	0	GO:0016787
FAP249	Cre17.g746697	Flagellar Associated Protein with ankyrin repeats, found in the flagellar proteome [PMID: 15998802]. Possible phospholipase A2 or serine endopeptidase activity	Flagellar Associated Protein with ankyrin repeats, found in the flagellar proteome [PMID: 15998802]. Possible phospholipase A2 or serine endopeptidase activity	3.65329	6.73953e-06		Late-up										PF12796	PTHR24123	PTHR24123	PTHR24123	KOG0508 KOG4412	0	0	GO:0005515
	Cre02.g102900	(1 of 26) KOG1187 - Serine/threonine protein kinase		3.65118	7.34303e-05	Early-up											PF07714	PTHR23257 PTHR23257:SF394	PTHR23257	PTHR23257:SF394	KOG1187	EC:2.7.11.25	0	GO:0004672 GO:0004674 GO:0005524 GO:0006468
	Cre16.g655050	unknown		3.65029	2.96368e-08	Early-up											0	0	0	0	0	0	0	0
	Cre03.g181900	unknown		3.64915	9.11488e-07		Late-up										0	0	0	0	0	0	0	GO:0005509
	Cre07.g336300	unknown		3.6488	0.0140129		Late-up	Early-dwn									0	0	0	0	0	0	0	0
	Cre09.g401850	Protein kinase superfamily protein		3.64672	1.94938e-07		Late-up	Early-dwn									PF07714	PTHR26392	PTHR26392	PTHR26392	KOG0192	EC:2.7.11.1	0	GO:0004672 GO:0004674 GO:0005524 GO:0006468
	Cre12.g501752	unknown		3.64542	5.74904e-07		Late-up	Early-dwn									0	0	0	0	0	0	0	0
	Cre14.g621100	unknown		3.64127	1.27509e-07		Late-up	Early-dwn									PF14299	0	0	0	0	0	0	GO:0005515 GO:0042309 GO:0050825 GO:0050826
TRX14	Cre03.g202950	EF-Hand domain-containing thioredoxin		3.63654	7.64156e-10		Late-up										PF00085 PF13499	PTHR10891 PTHR10891:SF569	PTHR10891	PTHR10891:SF569	KOG0027	0	0	GO:0005509 GO:0045454
	Cre08.g381750	unknown		3.6351	6.13439e-07		Late-up										0	0	0	0	0	0	0	0
	Cre10.g466950	unknown		3.63499	0.0166135		Late-up										0	0	0	0	0	0	0	GO:0042309 GO:0050825 GO:0050826
	Cre02.g103350	(1 of 1) 3.5.1.99 - Fatty acid amide hydrolase / Oleamide hydrolase		3.63263	1.49758e-06		Late-up										PF01425	PTHR11895 PTHR11895:SF44	PTHR11895	PTHR11895:SF44	KOG1211	EC:3.5.1.99	0	GO:0016884
	Cre17.g712700	Has a putative transposase DNA-binding domain containing four conserved cysteines suggestive of a zinc binding domain.	Has a putative transposase DNA-binding domain containing four conserved cysteines suggestive of a zinc binding domain.	3.63248	0.0233932		Late-up										0	0	0	0	0	0	0	0
	Cre21.g752147	unknown		3.63192	0.0148719		Late-up										0	0	0	0	0	0	0	0
	Cre06.g303800	(1 of 28) PF00612 - IQ calmodulin-binding motif (IQ)		3.63118	0.000887879	Early-up											PF00612	0	0	0	0	0	0	GO:0005515
	Cre10.g425251	unknown		3.6287	3.17991e-06		Late-up										0	0	0	0	0	0	0	0
	Cre05.g243802	(1 of 10) PF07173 - Protein of unknown function (DUF1399) (DUF1399)		3.628	0.0463275		Late-up										PF07173	0	0	0	0	0	0	0
	Cre02.g146629	(1 of 41) PF00249 - Myb-like DNA-binding domain (Myb_DNA-binding)		3.62702	3.88628e-10		Late-up										PF00249	0	0	0	0	0	0	GO:0003677 GO:0006355
	Cre06.g277400	unknown		3.62403	8.19141e-06		Late-up										0	0	0	0	0	0	0	0
	Cre13.g587400	unknown		3.62059	0.000148894		Late-up	Early-dwn									0	0	0	0	0	0	0	0
PDE1	Cre14.g617650	3',5'-cyclic-nucleotide phosphodiesterase	Ca+-calmodulin dependent 3',5'-cyclic-nucleotide phosphodiesterase similar to that from Mus musculus: PDE1B_mouse. Adjacent to PDE2 and PDE3	3.6193	2.41489e-08		Late-up	Early-dwn									PF00233	PTHR11347	PTHR11347	PTHR11347	0	EC:3.1.4.17	0	GO:0004114 GO:0007165 GO:0008081
	Cre12.g539900	Thiamin diphosphate-binding fold (THDP-binding) superfamily protein		3.61659	0.00793089	Early-up			Late-dwn		0	0	0	0	0	0	PF00676	PTHR11516 PTHR11516:SF1	PTHR11516	PTHR11516:SF1	KOG1182	EC:1.2.4.4	K00166	GO:0008152 GO:0016624
	Cre03.g192100	unknown		3.61563	0.026076	Early-up			Late-dwn								0	0	0	0	0	0	0	0
	Cre04.g217976	unknown		3.61247	8.74917e-06		Late-up										0	0	0	0	0	0	0	0
TSI2	Cre16.g651650	tRNA synthetase class I (I, L, M and V) family protein		3.61126	0.0011323		Late-up	Early-dwn									PF02536 PF09334	PTHR11946 PTHR11946:SF73	PTHR11946	PTHR11946:SF73	0	EC:6.1.1.5	0	GO:0000166 GO:0003690 GO:0004812 GO:0005524 GO:0005739 GO:0006355 GO:0006418
	Cre03.g195410	unknown		3.60861	0.00885821		Late-up										0	0	0	0	0	0	0	0
	Cre02.g142546	unknown		3.60835	0.00689557	Early-up											0	0	0	0	0	0	0	0
	Cre03.g145047	(1 of 14) PTHR15535//PTHR15535:SF23 - TRANSMEMBRANE PROTEIN 2-RELATED // SUBFAMILY NOT NAMED		3.60623	2.15065e-08		Late-up										0	PTHR15535 PTHR15535:SF23	PTHR15535	PTHR15535:SF23	0	0	0	0
	Cre09.g394028	unknown		3.60514	4.13585e-07		Late-up										0	PTHR13078 PTHR13078:SF14	PTHR13078	PTHR13078:SF14	0	0	0	GO:0003700 GO:0006355 GO:0008270 GO:0043565
	Cre03.g209057	unknown		3.60318	6.26842e-06	Early-up											0	0	0	0	0	0	0	0
	Cre02.g142226	(1 of 55) 2.7.12.1 - Dual-specificity kinase		3.60172	2.7178e-07		Late-up										PF00069 PF07714	PTHR23257	PTHR23257	PTHR23257	KOG0192	EC:2.7.12.1	0	GO:0004672 GO:0004713 GO:0005524 GO:0006468
	Cre14.g616700	unknown		3.60026	1.77429e-06		Late-up	Early-dwn									0	0	0	0	0	EC:2.6.1.57	0	0
ELG43	Cre13.g564450	Exostosin-like glycosyltransferase 43	putative terminal arabinosyl transferase on HRGP, GT47 family	3.59832	0.0114351		Late-up	Early-dwn									PF03016	0	0	0	0	EC:2.4.1.224 EC:2.4.1.225	0	0
	Cre15.g634827	unknown		3.59772	1.07213e-08	Early-up			Late-dwn								0	0	0	0	0	0	0	0
CAM4	Cre01.g044250	Calmodulin-like protein		3.59583	1.04194e-06		Late-up										PF13833	0	0	0	0	0	0	GO:0005509
FMO1	Cre03.g167150	Flavin-containing monooxygenase	Use NADPH and non-covalently-bound FAD to catalyse the oxygenation of nucleophilic nitrogen, sulphur, phosphorous and selenium atoms; important for xenobiotic detoxification; one of the many Arabidopsis homologues is essential for Systemic Acquired Resistance to pathogens (PMID: 16778014)	3.59539	3.28663e-05		Late-up										PF00743	PTHR23023 PTHR23023:SF4	PTHR23023	PTHR23023:SF4	KOG1399	0	0	GO:0004499 GO:0050660 GO:0050661 GO:0055114
	Cre04.g223750	(1 of 1) PF00612//PF07460 - IQ calmodulin-binding motif (IQ) // NUMOD3 motif (2 copies) (NUMOD3)		3.5948	0.00489367		Late-up										PF00612 PF07460	PTHR13140	PTHR13140	PTHR13140	0	0	0	GO:0003677 GO:0004519 GO:0005515
	Cre13.g568500	AtMYB109,MYB109		3.59375	6.10409e-08		Late-up	Early-dwn									PF00249	0	0	0	0	0	0	GO:0003677 GO:0006355
	Cre17.g729393	unknown		3.59213	0.00234977		Late-up	Early-dwn									0	0	0	0	0	0	0	0
	Cre12.g539650	unknown		3.59197	3.73943e-05		Late-up	Early-dwn									PF08016	PTHR10157 PTHR10157:SF23	PTHR10157	PTHR10157:SF23	0	0	0	GO:0055114
	Cre06.g263000	(1 of 16) PF12937 - F-box-like (F-box-like)		3.58593	7.28103e-06		Late-up										PF12937	0	0	0	0	0	0	GO:0005515
	Cre05.g244000	(1 of 10) PF07173 - Protein of unknown function (DUF1399) (DUF1399)		3.58531	0.000705442	Early-up											PF07173	0	0	0	0	0	0	GO:0005515
	Cre07.g330550	unknown		3.58504	0.000328108	Early-up											0	0	0	0	0	0	0	GO:0005515
	Cre09.g409728	unknown		3.58446	9.44065e-05	Early-up					0	0	0	0	0	0	0	0	0	0	0	0	0	GO:0042309 GO:0050825 GO:0050826
	Cre06.g278141	(1 of 100) PTHR12393:SF6 - SPHINGOMYELIN PHOSPHODIESTERASE 2		3.57904	2.76893e-05		Late-up										0	PTHR12393 PTHR12393:SF6	PTHR12393	PTHR12393:SF6	0	0	0	0
	Cre28.g757747	unknown		3.57611	2.05514e-08		Late-up	Early-dwn									PF00078	PTHR19446	PTHR19446	PTHR19446	0	EC:2.7.7.49	0	GO:0003723 GO:0003964 GO:0006278
	Cre17.g727801	unknown		3.56974	0.00140595	Early-up											0	0	0	0	0	0	0	GO:0005199
	Cre12.g496400	unknown		3.56621	9.38427e-09		Late-up	Early-dwn									0	0	0	0	0	0	0	0
MLO4	Cre01.g016200	MLO family protein	Integral membrane protein, plant GCPR-like Mlo family; contains a C-terminal EF-hand domain pair; linked to MLO3	3.56621	2.21257e-06		Late-up										PF03094	PTHR31942	PTHR31942	PTHR31942	0	0	0	GO:0006952 GO:0016021 GO:0042309 GO:0050825 GO:0050826
	Cre07.g352900	SCD1		3.56258	6.20649e-06	Early-up											PF00400 PF02141	PTHR12296	PTHR12296	PTHR12296	0	0	0	GO:0005515
	Cre16.g655900	unknown		3.56212	0.00109166	Early-up											PF04072	PTHR13600	PTHR13600	PTHR13600	0	0	0	GO:0008168 GO:0032259
	Cre04.g223700	(1 of 2) K07735 - putative transcriptional regulator (algH)		3.56203	4.65268e-07		Late-up										PF02622	PTHR31984	PTHR31984	PTHR31984	0	0	K07735	0
	Cre17.g703101	unknown		3.55928	3.05941e-06		Late-up										0	0	0	0	0	0	0	0
	Cre04.g227200	unknown		3.55861	2.64772e-08		Late-up										0	0	0	0	0	0	0	0
	Cre12.g485478	unknown		3.55828	4.64366e-07		Late-up	Early-dwn									0	0	0	0	0	0	0	0
	Cre06.g278280	unknown		3.55819	0.0121615		Late-up										0	0	0	0	0	0	0	0
	Cre12.g556200	Pentatricopeptide repeat (PPR) superfamily protein		3.5561	9.45213e-07		Late-up										PF15011	0	0	0	0	0	0	GO:0003824 GO:0006281
	Cre13.g565484	unknown		3.55355	7.27962e-05		Late-up	Early-dwn									0	0	0	0	0	0	0	0
LTH3	Cre10.g438350	LAT2 homolog	belongs to a family of 7 highly similar genes (5 adjacent on chr10), conserved in Volvox	3.55192	6.81658e-07		Late-up										0	0	0	0	0	0	0	0
	Cre13.g605300	unknown		3.54857	1.1562e-06		Late-up	Early-dwn									0	0	0	0	0	0	0	0
	Cre01.g006550	unknown		3.54787	2.16253e-08		Late-up	Early-dwn									0	0	0	0	0	0	0	0
	Cre17.g715200	PIRL4		3.54492	4.37763e-07		Late-up										PF13855	PTHR23155	PTHR23155	PTHR23155	KOG4579	0	0	GO:0005515
	Cre10.g420450	unknown		3.54387	5.54825e-06		Late-up										PF03762	PTHR18841 PTHR18841:SF0	PTHR18841	PTHR18841:SF0	0	0	0	GO:0005509 GO:0030704
	Cre17.g705836	unknown		3.5324	0.00585286		Late-up										0	0	0	0	0	EC:2.7.11.1	0	0
	Cre07.g346500	unknown		3.52662	6.51257e-08		Late-up										0	0	0	0	0	0	0	GO:0042309 GO:0050825 GO:0050826
SOX1	Cre12.g493500	Sarcosine oxidase		3.52524	0.0390879		Late-up										PF01266	PTHR10961 PTHR10961:SF7	PTHR10961	PTHR10961:SF7	KOG2820	EC:1.5.3.1	0	GO:0016491 GO:0055114
	Cre06.g278101	Serine/threonine dehydratase	Putative serine/threonine dehydratase (EC 4.3.1.19) - serine racemase (EC 5.1.1.10) ; based on similarity to bifunctional Arabidopsis serine racemase (GenBank AB206823) (PMID: 16483618); converts L-serine to D-serine (serine racemase) or to pyruvate (seri	3.52519	2.72284e-06		Late-up										PF00291	PTHR10314 PTHR10314:SF36	PTHR10314	PTHR10314:SF36	KOG1251	EC:4.3.1.17 EC:4.3.1.18 EC:5.1.1.18	K12235	0
	Cre02.g097213	(1 of 37) PF00530 - Scavenger receptor cysteine-rich domain (SRCR)		3.52207	3.08071e-05		Late-up	Early-dwn									PF00530	0	0	0	0	0	0	GO:0005044 GO:0016020
	Cre10.g443700	ARM repeat superfamily protein		3.52135	0.000377974		Late-up	Early-dwn									PF04564	PTHR22849 PTHR22849:SF39	PTHR22849	PTHR22849:SF39	0	EC:6.3.2.19	0	GO:0000151 GO:0004842 GO:0016567 GO:0042309 GO:0050825 GO:0050826
	Cre12.g513254	sterile alpha motif (SAM) domain-containing protein		3.51712	0.0129917		Late-up										PF07522	PTHR23240 PTHR23240:SF6	PTHR23240	PTHR23240:SF6	0	0	K15340	0
	Cre16.g682923	unknown		3.51533	2.13324e-07		Late-up										0	0	0	0	0	0	0	0
	Cre10.g460800	ATPPCK1,PPCK1		3.51426	1.7381e-08		Late-up										PF00069	PTHR24347	PTHR24347	PTHR24347	0	EC:2.7.11.1	0	GO:0004672 GO:0004674 GO:0005524 GO:0006468
	Cre07.g352800	ATRNL,RNL		3.51415	5.38867e-07		Late-up	Early-dwn									0	PTHR35460 PTHR35460:SF1	PTHR35460	PTHR35460:SF1	0	0	0	0
	Cre12.g560800	IAR3,JR3		3.50978	1.2046e-09		Late-up										PF01546 PF07687	PTHR11014 PTHR11014:SF63	PTHR11014	PTHR11014:SF63	0	0	K14664	GO:0008152 GO:0016787
	Cre06.g284800	(1 of 1) K05541 - tRNA-dihydrouridine synthase C [EC:1.-.-.-] (dusC)		3.50941	0.00659652		Late-up	Early-dwn									PF01207	PTHR11082 PTHR11082:SF25	PTHR11082	PTHR11082:SF25	0	0	K05541	GO:0003824 GO:0008033 GO:0008152 GO:0017150 GO:0050660 GO:0055114
CYG39	Cre06.g290200	Adenylate/guanylate cyclase	similar to guanylate cyclase soluble, beta-2 chain (GCS-beta-2) [Bos taurus]	3.50922	1.41962e-06		Late-up	Early-dwn									PF00211	PTHR11920	PTHR11920	PTHR11920	0	EC:4.6.1.2	0	GO:0009190 GO:0016849 GO:0035556
	Cre07.g333746	(1 of 14) PTHR15535//PTHR15535:SF23 - TRANSMEMBRANE PROTEIN 2-RELATED // SUBFAMILY NOT NAMED		3.5081	0.000353519		Late-up	Early-dwn									PF00628	PTHR15535 PTHR15535:SF23	PTHR15535	PTHR15535:SF23	0	0	0	GO:0005515 GO:0008270
	Cre02.g095080	(1 of 1) PTHR14165 - MAJOR VAULT PROTEIN		3.50553	1.30613e-05		Late-up	Early-dwn									PF01145	PTHR14165	PTHR14165	PTHR14165	0	0	0	0
	Cre12.g530876	unknown		3.50549	1.73162e-06		Late-up	Early-dwn									0	0	0	0	0	0	0	0
CPLD15	Cre01.g025150	conserved organelle protein with lipase active site	Conserved in the Plant Lineage and Diatoms	3.50451	1.73131e-07		Late-up										PF12695	PTHR11440 PTHR11440:SF48	PTHR11440	PTHR11440:SF48	0	0	0	0
	Cre06.g278246	unknown		3.50394	3.3829e-05		Late-up	Early-dwn									0	0	0	0	0	0	0	0
	Cre12.g541500	null-allele mutant was isolated (PMID 29743196)	null-allele mutant was isolated (PMID 29743196)	3.50156	0.000171904	Early-up											0	0	0	0	0	0	0	0
	Cre06.g286100	unknown		3.49988	1.10133e-07		Late-up										0	0	0	0	0	0	0	0
	Cre09.g392393	unknown		3.49865	3.35896e-06	Early-up											0	0	0	0	0	0	0	GO:0042309 GO:0050825 GO:0050826
	Cre11.g477900	protein of unknown function		3.49761	1.96111e-08	Early-up											0	0	0	0	0	0	0	0
PWR14	Cre16.g694203	Belongs to a family of 14 Chlamydomonas genes with similarity to DUF506 proteins (plant-specific, unknown function); contains pfam04720: PDDEXK_6, distant homologues of the PD-(D/E)XK nuclease superfamily; the PWR family name comes from the perfectly conserved PWR motif shared between the Chlamydomonas and plant proteins; many genes in the family show clustering on chromosomes 3, 14 and 16; there…	Belongs to a family of 14 Chlamydomonas genes with similarity to DUF506 proteins (plant-specific, unknown function); contains pfam04720: PDDEXK_6, distant homologues of the PD-(D/E)XK nuclease superfamily; the PWR family name comes from the perfectly conserved PWR motif shared between the Chlamydomonas and plant proteins; many genes in the family show clustering on chromosomes 3, 14 and 16; there…	3.49607	5.40098e-10		Late-up	Early-dwn									PF04720	PTHR31579	PTHR31579	PTHR31579	0	0	0	0
CHLH2	Cre11.g477625	Magnesium chelatase subunit H	(COBN); Putative Magnesium chelatase H subunit; higher similarity to bacterial and cyanobacterial BchH proteins than plant ChlH orthologues; Possible magnesium protoporphyrin or protoporphyrin binding protein [PMID: 1146986	3.49023	0.018177	Early-up			Late-dwn								PF02514 PF11965	PTHR23304 PTHR23304:SF109	PTHR23304	PTHR23304:SF109	0	EC:6.6.1.1	K03403	GO:0009058 GO:0016851
	Cre08.g360001	unknown		3.48663	3.94064e-05		Late-up	Early-dwn									0	0	0	0	0	0	0	GO:0003824
	Cre11.g467679	Integral membrane HPP family protein		3.48551	2.34048e-07		Late-up	Early-dwn									PF04982	PTHR33741	PTHR33741	PTHR33741	0	0	0	0
	Cre17.g696850	HVA22K		3.48389	5.42798e-10		Late-up										PF03134	PTHR12300	PTHR12300	PTHR12300	0	0	K17279	0
	Cre08.g383200	unknown		3.48343	1.68357e-05		Late-up										0	0	0	0	0	0	0	0
PGM10	Cre02.g086500	Phosphoglycerate mutase		3.48307	1.53554e-06		Late-up	Early-dwn									PF00300	PTHR23029 PTHR23029:SF24	PTHR23029	PTHR23029:SF24	KOG4754	0	0	0
	Cre04.g232802	(1 of 27) PTHR13832 - PROTEIN PHOSPHATASE 2C		3.48287	3.83366e-09		Late-up										PF00481	PTHR13832	PTHR13832	PTHR13832	0	EC:3.1.3.16	0	GO:0003824 GO:0004722 GO:0006470
	Cre03.g188900	(1 of 2) PF06127 - Protein of unknown function (DUF962) (DUF962)		3.47883	0.000935625	Early-up											PF06127	PTHR34205 PTHR34205:SF2	PTHR34205	PTHR34205:SF2	0	0	0	0
	Cre08.g358578	unknown		3.47853	6.31866e-06		Late-up	Early-dwn									0	0	0	0	0	0	0	GO:0005515
	Cre09.g411150	unknown		3.47704	0.0135458		Late-up										0	PTHR22916 PTHR22916:SF9	PTHR22916	PTHR22916:SF9	0	0	0	0
	Cre02.g103750	unknown		3.47291	5.32908e-05	Early-up											0	0	0	0	0	0	0	0
	Cre17.g707350	unknown		3.4701	6.74467e-11	Early-up					0	0	0	0	0	0	0	0	0	0	0	0	0	0
	Cre06.g311300	unknown		3.46954	1.423e-05	Early-up											0	0	0	0	0	0	0	0
FOX2	Cre12.g531200	Multicopper ferroxidase	multicopper ferroxidase-like protein	3.4691	7.07263e-08	Early-up											PF07731 PF07732	PTHR10127 PTHR10127:SF648	PTHR10127	PTHR10127:SF648	0	EC:1.16.3.1	K14735	GO:0005507 GO:0016491 GO:0055114
	Cre06.g293900	(1 of 1) PTHR23333//PTHR23333:SF4 - UBX DOMAIN CONTAINING PROTEIN // UBX DOMAIN-CONTAINING PROTEIN 11		3.46844	4.06081e-05		Late-up	Early-dwn									PF00789 PF08059	PTHR23333 PTHR23333:SF4	PTHR23333	PTHR23333:SF4	0	0	0	GO:0005515
MMP33	Cre17.g708450	Matrix metalloproteinase belonging to the M11 peptidase family	Matrix metalloproteinase belonging to the M11 peptidase family	3.46801	0.000352361	Early-up			Late-dwn								PF05548	0	0	0	0	EC:3.4.24.38	0	0
	Cre09.g411975	null-allele mutant was isolated (PMID 29743196)	null-allele mutant was isolated (PMID 29743196)	3.46435	0.000441136		Late-up	Early-dwn									0	0	0	0	0	0	0	0
	Cre14.g630600	UBP16		3.46254	2.93602e-05	Early-up			Late-dwn		0	0	0	0	0	0	PF01753	PTHR13244	PTHR13244	PTHR13244	0	EC:3.4.19.12	0	GO:0008270 GO:0042309 GO:0050825 GO:0050826
	Cre07.g343050	unknown		3.45753	3.22492e-07	Early-up											0	0	0	0	0	0	0	0
	Cre12.g526559	ATMAP4K ALPHA1		3.45577	0.0378101	Early-up			Late-dwn		0	0	ATMAP4K ALPHA1	Protein kinase superfamily protein	Signalling/reguation	0	PF00069	PTHR24347	PTHR24347	PTHR24347	KOG0583	EC:2.7.11.1	0	GO:0004672 GO:0004674 GO:0005524 GO:0006468
MEP1	Cre09.g391600	Putative IgA-specific metalloendopeptidase	null-allele mutant was isolated (PMID 29743196)	3.45325	1.96547e-06		Late-up										0	0	0	0	0	0	0	0
CSD5	Cre12.g499600	Cysteine desulfurase	Sequence similarity to group-II cysteine desulfurase, but conserved active site is lacking.	3.45236	0.0402316		Late-up										PF00266	PTHR11601 PTHR11601:SF22	PTHR11601	PTHR11601:SF22	0	EC:2.8.1.7 EC:4.4.1.16	0	GO:0003824 GO:0030170
	Cre17.g704251	unknown		3.45124	1.36378e-07		Late-up	Early-dwn									0	0	0	0	0	0	0	0
	Cre17.g733986	unknown		3.44979	0.0476508		Late-up										0	0	0	0	0	0	0	0
	Cre16.g652450	unknown		3.44857	0.00548684	Early-up			Late-dwn		0	0	0	0	0	0	0	0	0	0	0	0	0	0
	Cre09.g395732	Molecular chaperone Hsp40/DnaJ family protein		3.44847	3.29288e-07	Early-up			Late-dwn								PF00226	PTHR24078	PTHR24078	PTHR24078	0	0	0	GO:0006457 GO:0031072 GO:0042309 GO:0050825 GO:0050826 GO:0051082
	Cre40.g760147	ATCEN2,CEN1,CEN2		3.4471	9.3462e-07		Late-up										PF13499	PTHR10891	PTHR10891	PTHR10891	KOG0027 KOG0028	0	0	GO:0005509
	Cre11.g481866	ankyrin repeat family protein		3.44677	0.007329	Early-up			Late-dwn								PF12796	PTHR24123	PTHR24123	PTHR24123	KOG4214	0	0	GO:0005515
	Cre17.g696950	Protein kinase superfamily protein		3.44597	6.30456e-07		Late-up	Early-dwn									PF00069	PTHR23257	PTHR23257	PTHR23257	KOG0198	EC:2.7.11.1	0	GO:0004672 GO:0004713 GO:0005524 GO:0006468
CYN52	Cre10.g460650	Cyclophilin	Peptidyl-prolyl cis-trans isomerase (rotamase) with two cyclophilin domains in tandem; similar to CYN53 and CYN51, linked to CYN53	3.44377	0.0100617		Late-up										PF00160	PTHR11071 PTHR11071:SF297	PTHR11071	PTHR11071:SF297	KOG0879	EC:5.2.1.8	0	GO:0000413 GO:0003755 GO:0006457
	Cre06.g300139	unknown		3.44112	0.00600095		Late-up										0	0	0	0	0	0	0	GO:0000166
ALO2	Cre14.g611650	D-arabinono-1,4-lactone oxidase	D-arabinono-1,4-lactone oxidase/gulonolactone oxidase with FAD cofactor and peptidase S8/S53 activity	3.436	8.11327e-06		Late-up										PF01565	PTHR13878 PTHR13878:SF63	PTHR13878	PTHR13878:SF63	0	EC:1.1.3.37	0	GO:0003824 GO:0016491 GO:0016614 GO:0050660 GO:0055114
FBT3	Cre14.g615900	Folate transporter	belongs to BT1-family of transporters (also known as FBT) involved in folate/pteridine transport (PMID: 16162503); most closely related to the chloroplast folate transporter At2g32040	3.43597	0.00026863		Late-up										PF03092	PTHR31585 PTHR31585:SF0	PTHR31585	PTHR31585:SF0	0	0	0	GO:0006810 GO:0016021
	Cre08.g384600	alpha/beta-Hydrolases superfamily protein		3.43543	0.0245507	Early-up											PF12697	PTHR10992 PTHR10992:SF833	PTHR10992	PTHR10992:SF833	KOG2382	EC:3.1.1.81	0	0
	Cre16.g689376	postsynaptic protein-related		3.43416	0.0279293		Late-up										PF10235	PTHR11805	PTHR11805	PTHR11805	KOG3476	0	0	0
	Cre11.g467696	unknown		3.43292	0.0048105		Late-up										0	0	0	0	0	0	0	0
VPS22	Cre17.g706650	Expressed Protein. Similar to VPS22/SNF8, a VPS36-domain protein, component of the ESCRT-II complex involved in protein sorting in endosomes.	Expressed Protein. Similar to VPS22/SNF8, a VPS36-domain protein, component of the ESCRT-II complex involved in protein sorting in endosomes.	3.43222	2.15065e-08	Early-up											PF04157	PTHR12806 PTHR12806:SF0	PTHR12806	PTHR12806:SF0	KOG3341	0	K12188	0
	Cre03.g146067	(1 of 17) PTHR26392 - MITOGEN-ACTIVATED PROTEIN KINASE KINASE KINASE 7-RELATED		3.42799	9.8196e-07		Late-up										PF00069 PF07714	PTHR26392	PTHR26392	PTHR26392	0	EC:2.7.10.2	0	GO:0004672 GO:0004713 GO:0005524 GO:0006468
	Cre04.g224826	unknown		3.42401	1.12659e-06		Late-up										0	0	0	0	0	0	0	0
	Cre08.g371566	unknown		3.42354	5.09221e-06		Late-up										0	0	0	0	0	0	0	0
	Cre17.g733208	Splicing factor, CC1-like		3.42202	2.06033e-08		Late-up										PF00076 PF13893 PF15519	PTHR24012	PTHR24012	PTHR24012	KOG0147	0	K13091	GO:0000166 GO:0003676
	Cre08.g369667	unknown		3.41951	0.00403672	Early-up			Late-dwn		0	0	0	0	0	0	0	0	0	0	0	EC:2.7.11.1	0	GO:0004672 GO:0005524 GO:0006468
CAM13	Cre06.g292183	Calmodulin-like protein		3.41886	0.0392511		Late-up										0	0	0	0	0	0	0	0
HSP22F	Cre14.g617400	Heat shock protein 22F	small heat shock protein containing an alpha-crystallin domain; N-terminus by TargetP weakly predicted to be chloroplast transit peptide; HSP22F and HSP22E are arranged head-to-head and share 98% identical nucleotide sequence in coding region (96% identical amino acid residues). 5' UTR sequence is 85% identical; 3' UTR have no significant homology; PMID: 16143837	3.41814	1.2054e-06		Late-up										PF00011	PTHR11527 PTHR11527:SF128	PTHR11527	PTHR11527:SF128	0	0	0	0
	Cre12.g517925	unknown		3.41675	0.0276575	Early-up			Late-dwn								0	0	0	0	0	0	0	0
	Cre10.g440100	unknown		3.41538	2.16253e-08	Early-up			Late-dwn		0	0	0	0	0	0	PF10419	0	0	0	0	0	0	0
	Cre08.g377800	unknown		3.41047	0.00889146		Late-up										0	0	0	0	0	0	0	0
	Cre07.g349750	unknown		3.4091	2.33079e-05	Early-up			Late-dwn		0	0	0	0	0	0	0	0	0	0	0	0	0	0
	Cre07.g327650	S-adenosyl-L-methionine-dependent methyltransferase		3.40777	0.000686395		Late-up	Early-dwn									PF05572	0	0	0	0	0	0	0
ARL12	Cre12.g503850	ARF-like GTPase	Hypothetical conserved protein. Similar to Arl2-type of small GTPase, but is greatly longer and not typical of ARLs, splicing is speculative. Previously annotated as ARLP2 in GenBank	3.40768	0.000457641		Late-up										PF00071	PTHR11711 PTHR11711:SF42	PTHR11711	PTHR11711:SF42	KOG0070	EC:3.6.5.2	K07937	GO:0005525 GO:0005622 GO:0006886 GO:0007264
	Cre16.g659667	unknown		3.40574	0.0259165		Late-up										0	0	0	0	0	0	0	0
	Cre13.g586100	unknown		3.40309	0.000235701		Late-up										0	0	0	0	0	0	0	0
	Cre08.g360450	unknown		3.39822	4.64554e-06	Early-up											PF00211	PTHR11017 PTHR11017:SF145	PTHR11017	PTHR11017:SF145	0	EC:4.6.1.1	0	GO:0009190 GO:0016849 GO:0035556
	Cre12.g552950	unknown		3.39515	1.30655e-06		Late-up	Early-dwn									0	0	0	0	0	0	0	0
UBC12	Cre01.g027200	E2 Ubiquitin conjugating enzyme		3.3948	7.1063e-10		Late-up										PF00179	PTHR24067 PTHR24067:SF0	PTHR24067	PTHR24067:SF0	KOG0416	EC:6.3.2.19	K10576	GO:0016881
PWR2	Cre03.g174350	PWR motif protein	Belongs to a family of 14 Chlamydomonas genes with similarity to DUF506 proteins (plant-specific, unknown function); contains pfam04720: PDDEXK_6, distant homologues of the PD-(D/E)XK nuclease superfamily; the PWR family name comes from the perfectly conserved PWR motif shared between the Chlamydomonas and plant proteins; many genes in the family show clustering on chromosomes 3, 14 and 16; there…	3.39241	6.68965e-05		Late-up										PF04720	PTHR31579	PTHR31579	PTHR31579	0	0	0	0
	Cre13.g604200	unknown		3.39206	0.0010462		Late-up										0	0	0	0	0	EC:3.4.21.72	0	0
	Cre13.g570250	AKIN10,KIN10,SNRK1.1		3.38834	0.0336985		Late-up										PF14531	PTHR24346 PTHR24346:SF6	PTHR24346	PTHR24346:SF6	KOG0583	EC:2.7.11.1	0	GO:0004672 GO:0004713 GO:0005524 GO:0006468
MPA15	Cre17.g729650	Metallophosphoesterase/metallo-dependent phosphatase related to diadenosine tetraphosphatase and serine/threonine protein phosphatases; may also be related to transcription factor - homologies are highest with the putative cyanobacterial protein - there i	Metallophosphoesterase/metallo-dependent phosphatase related to diadenosine tetraphosphatase and serine/threonine protein phosphatases; may also be related to transcription factor - homologies are highest with the putative cyanobacterial protein - there i	3.3852	0.0176923		Late-up	Early-dwn									PF00149	PTHR35769 PTHR35769:SF2	PTHR35769	PTHR35769:SF2	0	0	0	GO:0016787
	Cre01.g037450	unknown		3.38491	0.00411299		Late-up	Early-dwn									0	0	0	0	0	0	0	0
	Cre06.g289500	unknown		3.38317	4.21637e-06	Early-up			Late-dwn		0	0	0	0	0	0	0	0	0	0	0	0	0	0
	Cre03.g190450	(1 of 1) PTHR20913 - TBC1 DOMAIN FAMILY MEMBER 20/GTPASE		3.38016	1.28227e-05	Early-up											PF00566	PTHR20913	PTHR20913	PTHR20913	0	0	0	GO:0005097 GO:0005622 GO:0032313
	Cre14.g630125	unknown		3.37999	2.76196e-06		Late-up										0	0	0	0	0	EC:3.6.5.5	0	0
	Cre06.g252150	Putative phosphoglycolate phosphatase		3.37883	0.0215847		Late-up										PF05116	PTHR10000 PTHR10000:SF8	PTHR10000	PTHR10000:SF8	0	EC:3.1.3.23	0	GO:0005524 GO:0006754 GO:0008152 GO:0015662 GO:0016020 GO:0016021 GO:0016787
	Cre06.g270550	unknown		3.37802	1.58871e-08	Early-up			Late-dwn								0	0	0	0	0	0	0	0
CSC4	Cre07.g354700	Chlamydomonadale-specific family C protein	function unknown; homologs in Gonium, not Volvox	3.37719	2.31164e-06		Late-up										0	0	0	0	0	0	0	0
	Cre16.g692116	Major facilitator superfamily protein		3.37704	0.0432156		Late-up										PF00083	PTHR23505 PTHR23505:SF12	PTHR23505	PTHR23505:SF12	KOG1330	0	0	GO:0016021 GO:0022857 GO:0055085
	Cre06.g300144	unknown		3.37571	2.36989e-08		Late-up										0	0	0	0	0	0	0	0
	Cre13.g574350	Protein kinase superfamily protein with octicosapeptide/Phox/Bem1p domain		3.37398	0.0464471		Late-up										PF07714	PTHR23257	PTHR23257	PTHR23257	KOG0192	EC:2.7.11.25	0	GO:0004672 GO:0004713 GO:0005524 GO:0006468
	Cre10.g448550	unknown		3.3725	0.000125722		Late-up										PF14240	0	0	0	0	0	0	0
	Cre03.g144344	(1 of 3) PTHR27003//PTHR27003:SF84 - FAMILY NOT NAMED // ADENINE NUCLEOTIDE ALPHA HYDROLASES-DOMAIN CONTAINING PROTEIN KINASE-RELATED		3.37132	0.00382357		Late-up										PF04564	PTHR27003 PTHR27003:SF84	PTHR27003	PTHR27003:SF84	0	EC:6.3.2.19	0	GO:0000151 GO:0004842 GO:0016567
	Cre06.g268976	unknown		3.37084	3.55308e-10		Late-up	Early-dwn									0	0	0	0	0	0	0	0
	Cre06.g280385	predicted protein		3.3704	0.00113133		Late-up										0	0	0	0	0	0	0	0
	Cre05.g239650	unknown		3.36588	1.5631e-06		Late-up										0	0	0	0	0	0	0	0
	Cre03.g154900	null-allele mutant was isolated (PMID 29743196)	null-allele mutant was isolated (PMID 29743196)	3.36569	0.000155669		Late-up										0	PTHR23102 PTHR23102:SF13	PTHR23102	PTHR23102:SF13	0	0	0	GO:0003676 GO:0008270 GO:0046872
	Cre06.g249550	unknown		3.36518	1.83002e-06		Late-up										0	0	0	0	0	0	0	0
UBQ4	Cre08.g382650	Bi-ubiquitin	Contains two ubiquitin domains in tandem	3.36393	0.00570144	Early-up			Late-dwn								PF08172	PTHR14043 PTHR14043:SF2	PTHR14043	PTHR14043:SF2	KOG0963	0	K09313	GO:0006891 GO:0030173
	Cre11.g483000	Protein kinase superfamily protein		3.35944	0.00177193		Late-up										PF00069	PTHR23257 PTHR23257:SF513	PTHR23257	PTHR23257:SF513	KOG2345	EC:2.7.11.25	0	GO:0004672 GO:0004713 GO:0005524 GO:0006468
	Cre14.g609700	unknown		3.35206	2.26076e-06		Late-up										0	0	0	0	0	EC:2.7.11.1	0	0
	Cre15.g639500	unknown		3.35003	1.25388e-06		Late-up										0	PTHR12393 PTHR12393:SF6	PTHR12393	PTHR12393:SF6	0	0	0	0
	Cre17.g713000	unknown		3.34995	1.15627e-06		Late-up										0	PTHR13452	PTHR13452	PTHR13452	0	0	0	0
	Cre01.g030750	unknown		3.34361	5.13798e-06	Early-up					0	0	0	0	0	0	0	0	0	0	0	0	0	0
	Cre03.g161606	unknown		3.33801	0.000144679		Late-up										0	0	0	0	0	0	0	0
	Cre12.g486209	GRV2,KAM2		3.33746	1.26266e-05		Late-up	Early-dwn									PF00226	PTHR24078	PTHR24078	PTHR24078	0	0	K09533	GO:0005488 GO:0031072 GO:0042309 GO:0050825 GO:0050826
SRR21	Cre08.g383600	Scavenger receptor cysteine rich (SRCR) protein	Scavenger receptor cysteine-rich protein; contains ligand-binding SRCR domain found in speract/scavenger receptor (PMID: 14995912)	3.33353	0.000132984		Late-up	Early-dwn									PF00530	PTHR19331 PTHR19331:SF293	PTHR19331	PTHR19331:SF293	0	0	0	GO:0005044 GO:0016020
PHC19	Cre17.g696500	pherophorin-C19 (PHC19) [PMID: 16367971]; belongs to the large pherophorin-family, a family of glycoproteins with a central hydroxyproline-rich (HR) domain.	pherophorin-C19 (PHC19) [PMID: 16367971]; belongs to the large pherophorin-family, a family of glycoproteins with a central hydroxyproline-rich (HR) domain.	3.33238	0.000215535	Early-up					0	0	0	0	0	0	PF12499	0	0	0	0	0	0	0
	Cre16.g689001	unknown		3.32899	3.65111e-09	Early-up					0	0	0	0	0	0	0	0	0	0	0	0	0	GO:0005515
	Cre03.g157150	(1 of 29) PTHR13271 - UNCHARACTERIZED PUTATIVE METHYLTRANSFERASE		3.32861	1.9146e-05		Late-up										0	PTHR13271	PTHR13271	PTHR13271	0	0	0	0
	Cre12.g508852	unknown		3.32718	0.00687443		Late-up	Early-dwn									PF09825	PTHR12835 PTHR12835:SF5	PTHR12835	PTHR12835:SF5	0	EC:6.3.4.10 EC:6.3.4.11 EC:6.3.4.15 EC:6.3.4.9	K01942	GO:0004077 GO:0006464
	Cre16.g687117	unknown		3.32631	0.0384102	Early-up											PF14249	0	0	0	0	0	0	GO:0009976
	Cre11.g477733	unknown		3.326	0.00013105		Late-up										0	0	0	0	0	0	0	0
	Cre09.g416309	unknown		3.32369	0.000590744		Late-up	Early-dwn									PF05050	0	0	0	0	0	0	0
	Cre13.g589750	unknown		3.32295	1.37199e-06		Late-up										0	0	0	0	0	EC:2.7.11.1	0	0
CGL53	Cre01.g048350	conserved protein with glycosyl hydrolase family 5 domain	Conserved in the Green Lineage	3.32042	0.0014107		Late-up	Early-dwn									PF00150	PTHR31451 PTHR31451:SF1	PTHR31451	PTHR31451:SF1	0	EC:3.2.1.78	K19355	GO:0003824 GO:0004553 GO:0005975 GO:0043169
	Cre14.g609350	AtMYB3R4,MYB3R-4		3.31957	3.51621e-07		Late-up										PF00249	PTHR10641	PTHR10641	PTHR10641	0	0	0	GO:0003677 GO:0006355
	Cre09.g391689	unknown		3.31908	0.00450023		Late-up										0	0	0	0	0	0	0	0
	Cre04.g211650	unknown		3.31767	0.00846508	Early-up											0	0	0	0	0	0	0	0
	Cre15.g640901	unknown		3.31629	0.000325183		Late-up										0	0	0	0	0	0	0	GO:0042309 GO:0050825 GO:0050826
	Cre08.g378950	VIK		3.31356	0.00118599		Late-up										PF00069 PF07714	PTHR23257 PTHR23257:SF529	PTHR23257	PTHR23257:SF529	KOG0192 KOG1187	EC:2.7.11.1	0	GO:0004672 GO:0004713 GO:0005524 GO:0006468
AMA3	Cre08.g384750	Alpha-amylase	Belongs to glycoside hydrolase family 13; catalyses hydrolysis of (1-4)-alpha-D-glucosidic linkages in polysaccharides so as to remove successive alpha-maltose residues from the non-reducing ends of the chains in the conversion of starch to maltose	3.31267	2.12132e-08		Late-up	Early-dwn									PF00128 PF07821	PTHR10357 PTHR10357:SF153	PTHR10357	PTHR10357:SF153	0	EC:3.2.1.1	K01176	GO:0003824 GO:0004556 GO:0005509 GO:0005975 GO:0043169
	Cre05.g243354	unknown		3.31257	0.0373266		Late-up										0	0	0	0	0	0	0	0
U57	Cre13.g570801	unknown		3.31031	2.9952e-05		Late-up	Early-dwn									0	0	0	0	0	0	0	0
	Cre14.g628237	Protein kinase superfamily protein		3.30999	0.0460546	Early-up											PF07714	PTHR23257 PTHR23257:SF474	PTHR23257	PTHR23257:SF474	KOG0192	EC:2.7.11.1	0	GO:0004672 GO:0004713 GO:0005524 GO:0006468
	Cre03.g161350	unknown		3.30941	0.0384463	Early-up					0	0	0	0	0	0	0	0	0	0	0	0	0	0
	Cre03.g153850	(1 of 11) PTHR31867//PTHR31867:SF1 - FAMILY NOT NAMED // EXPANSIN-A1-RELATED		3.30846	0.00941468		Late-up										PF03330	PTHR31867 PTHR31867:SF1	PTHR31867	PTHR31867:SF1	0	0	0	0
	Cre19.g750297	unknown		3.30838	0.0152884	Early-up					0	0	0	0	0	0	0	0	0	0	0	EC:2.7.11.1	0	GO:0004672 GO:0005524 GO:0006468
	Cre17.g745847	unknown		3.30824	3.45204e-06	Early-up											0	0	0	0	0	0	0	0
	Cre02.g091200	(1 of 1) 1.13.11.5 - Homogentisate 1,2-dioxygenase / Homogentisicase		3.30734	0.00969989	Early-up											PF04209	PTHR11056	PTHR11056	PTHR11056	0	EC:1.13.11.5	K00451	GO:0004411 GO:0006559 GO:0006570 GO:0055114
	Cre10.g460466	null-allele mutant was isolated (PMID 29743196)	null-allele mutant was isolated (PMID 29743196)	3.30646	0.000102888		Late-up	Early-dwn									0	PTHR21549	PTHR21549	PTHR21549	0	0	0	0
	Cre17.g739466	unknown		3.30606	0.012039		Late-up	Early-dwn									0	0	0	0	0	0	0	0
	Cre10.g420950	unknown		3.30478	9.30855e-06		Late-up	Early-dwn									0	0	0	0	0	0	0	0
	Cre12.g557450	unknown		3.30338	0.00027407		Late-up										0	0	0	0	0	0	0	0
	Cre03.g173450	Pheophorbide a oxygenase-related protein	Contains Rieske iron-sulfur cluster domain; similar to Tic55-II; belongs to the classical family of short chain dehydrogenases [PMID: 15180984]	3.30316	3.6996e-07		Late-up										PF00355 PF08417	PTHR21266 PTHR21266:SF25	PTHR21266	PTHR21266:SF25	0	EC:1.14.12.20	0	GO:0010277 GO:0016491 GO:0051537 GO:0055114
	Cre12.g560668	null-allele mutant was isolated (PMID 29743196)	null-allele mutant was isolated (PMID 29743196)	3.3017	3.38151e-09		Late-up										PF14531	PTHR24056	PTHR24056	PTHR24056	KOG0593	EC:2.7.11.22	0	GO:0004672 GO:0004713 GO:0005524 GO:0006468
CSB22	Cre04.g223540	Probable transposon-derived protein of Chlamydomonas-Specific family B	CSB family member have highly similar sequences and show various degrees of N-terminal truncation; C-terminal part similar to transposase DNA-binding domain; is probably part of a (truncated) repeat element	3.29739	0.00139477	Early-up											PF07282	PTHR15535	PTHR15535	PTHR15535	0	0	0	0
	Cre13.g574050	unknown		3.29656	0.00690671		Late-up										PF03407	PTHR10994 PTHR10994:SF72	PTHR10994	PTHR10994:SF72	0	0	0	0
	Cre07.g333050	(1 of 546) 2.7.11.1 - Non-specific serine/threonine protein kinase / Threonine-specific protein kinase		3.29465	5.71776e-05		Late-up	Early-dwn									0	0	0	0	0	EC:2.7.11.1	0	0
	Cre17.g703450	unknown		3.29109	0.000253215		Late-up										0	0	0	0	0	0	0	0
	Cre09.g392988	unknown		3.28938	0.0146961		Late-up										PF03732	0	0	0	0	0	0	GO:0042309 GO:0050825 GO:0050826
	Cre16.g681657	Galactose oxidase/kelch repeat superfamily protein		3.28771	2.48709e-05	Early-up			Late-dwn								PF01344 PF13415 PF13418	PTHR23244	PTHR23244	PTHR23244	0	0	0	GO:0005515
PRFA2	Cre06.g289350	Prokaryotic-type peptide release factor A		3.2866	5.81035e-05		Late-up										PF00472 PF03462	PTHR11075 PTHR11075:SF9	PTHR11075	PTHR11075:SF9	0	0	0	GO:0003747 GO:0005737 GO:0006415 GO:0016149
	Cre03.g183451	unknown		3.28346	1.94314e-05		Late-up										0	0	0	0	0	0	0	0
	Cre06.g295350	unknown		3.27678	0.032101	Early-up					0	0	0	0	0	0	0	0	0	0	0	0	0	0
FAP145	Cre10.g441900	Flagellar Associated Protein 145	Flagellar Associated Protein weakly similar to Translin-Associated Factor X (Tsnax) Interacting Protein 1 Found in the flagellar proteome	3.27635	0.0310199		Late-up										PF15739	PTHR16306	PTHR16306	PTHR16306	0	0	0	0
CRI1	Cre16.g651900	carotenoid isomerase (carotene isomerase), putative chloroplast precursor; (crtH) (CIS)	carotenoid isomerase (carotene isomerase), putative chloroplast precursor; (crtH) (CIS)	3.27555	7.10226e-05		Late-up										0	0	0	0	0	0	0	0
ECP76	Cre06.g288550	76 kDa extracellular polypeptide	extracellular polypeptide Ecp76; induced by sulfur starvation; PMID: 11598240	3.27526	0.0346582	Early-up											PF06742 PF06863	PTHR36509 PTHR36509:SF2	PTHR36509	PTHR36509:SF2	0	0	0	0
	Cre02.g095043	unknown		3.27502	0.0295765	Early-up											0	0	0	0	0	0	0	0
NAH1	Cre06.g281400	Cation antiporter	Similar to Na(+)/H(+) antiporter [Saccharomyces cerevisiae]	3.27358	3.51244e-07	Early-up											PF00999	PTHR31382 PTHR31382:SF1	PTHR31382	PTHR31382:SF1	KOG4505	0	0	GO:0006812 GO:0015299 GO:0016021 GO:0055085
	Cre05.g240950	unknown		3.27149	0.000120812		Late-up										0	0	0	0	0	0	0	0
	Cre09.g397800	unknown		3.27138	2.92127e-07		Late-up										0	0	0	0	0	0	0	0
	Cre02.g113752	EBF1,FBL6		3.27013	0.00877649	Early-up			Late-dwn								0	0	0	0	0	0	0	0
	Cre13.g606974	unknown		3.26818	1.93203e-06		Late-up										0	0	0	0	0	0	0	0
	Cre07.g349700	Putative dehydrogenase	homology to predicted nucleoside-diphosphate-sugar epimerases	3.26597	6.89031e-06	Early-up			Late-dwn								PF13460	PTHR14194 PTHR14194:SF71	PTHR14194	PTHR14194:SF71	KOG4039	0	0	GO:0005488
	Cre08.g380600	AFC2,AME1,FC2		3.26497	1.43667e-08		Late-up										PF07714	PTHR24058 PTHR24058:SF44	PTHR24058	PTHR24058:SF44	KOG0671	EC:2.7.12.1	K08287	GO:0004672 GO:0004713 GO:0005524 GO:0006468
MLT2	Cre12.g501150	Multi eye protein 2	low-complexity protein required for proper eyespot localization; mutant shows numerous eyspeots, sometimes in posterior half of the cell, and lacks MLT1; MLT2 is linked to MLT1	3.25693	5.66635e-08		Late-up										0	PTHR24106 PTHR24106:SF68	PTHR24106	PTHR24106:SF68	0	0	0	0
CAM19	Cre16.g678350	ATCDPK9,ATCPK12,CDPK9,CPK12		3.25659	3.79164e-05		Late-up										PF13499	PTHR10891	PTHR10891	PTHR10891	KOG0027	EC:2.7.11.1	0	GO:0005509
	Cre09.g388430	WW domain-containing protein		3.25567	1.24741e-06		Late-up	Early-dwn									PF00397	0	0	0	0	0	0	GO:0005515 GO:0042309 GO:0050825 GO:0050826
NCL30	Cre15.g638304	octotricoPeptide (octatricoPeptide) Repeat (OPR) Protein; contains a C-terminal RAP domain; part of Chr_15 NCL gene cluster	octotricoPeptide (octatricoPeptide) Repeat (OPR) Protein; contains a C-terminal RAP domain; part of Chr_15 NCL gene cluster	3.24838	0.00948114		Late-up										0	PTHR21228	PTHR21228	PTHR21228	0	0	0	0
AGP2	Cre16.g683450	ADP-glucose pyrophosphorylase large subunit 2; Glucose-1-phosphate adenylyltransferase / ADP-glucose synthase; regulatory subunit catalyzes the formation of the glucosyl nucleotide from ATP and glucose-1-phosphate; contains nucleotidyl transferase domain; involved in starch metabolism	ADP-glucose pyrophosphorylase large subunit 2; Glucose-1-phosphate adenylyltransferase / ADP-glucose synthase; regulatory subunit catalyzes the formation of the glucosyl nucleotide from ATP and glucose-1-phosphate; contains nucleotidyl transferase domain; involved in starch metabolism	3.24811	1.82449e-07		Late-up										PF00483	PTHR22572 PTHR22572:SF10	PTHR22572	PTHR22572:SF10	KOG1322	EC:2.7.7.27	K00975	GO:0009058 GO:0016779
	Cre09.g391550	unknown		3.24743	0.0147415		Late-up	Early-dwn									0	0	0	0	0	0	0	0
	Cre01.g031951	null-allele mutant was isolated (PMID 29743196)	null-allele mutant was isolated (PMID 29743196)	3.24661	0.0431259		Late-up										0	0	0	0	0	0	0	0
	Cre05.g243353	(1 of 13) PF13540 - Regulator of chromosome condensation (RCC1) repeat (RCC1_2)		3.24642	0.00578728		Late-up										PF13540	PTHR22870	PTHR22870	PTHR22870	0	0	0	0
	Cre16.g679893	Mitogen activated protein kinase kinase kinase-related		3.24608	0.0225775		Late-up										PF07714	PTHR23257 PTHR23257:SF513	PTHR23257	PTHR23257:SF513	KOG0192	EC:2.7.11.1	0	GO:0004672 GO:0004713 GO:0005524 GO:0006468 GO:0042309 GO:0050825 GO:0050826
METE	Cre03.g180750	Cobalamin-dependent methionine synthase	5-methyltetrahydropteroyltriglutamate-homocysteine S-methyltransferase (EC 2.1.1.14); Vitamin B12-independent methionine synthase; homocysteine methylase; methyltetrahydropteroylpolyglutamate:homocysteine methyltransferase; (HMT); found in the flagellar proteome [PMID: 15998802]; repressed in the presence of cobalamine; Upregulated During Gametic Activation	3.24459	0.000331626		Late-up	Early-dwn									PF01717 PF08267	PTHR30519 PTHR30519:SF0	PTHR30519	PTHR30519:SF0	0	EC:2.1.1.14	0	GO:0003871 GO:0008270 GO:0008652 GO:0009086
[truncated: 1,713 more rows]

## Sheet: ED
Gene	Accession	Description	Notes	FC (d3/d2)	p-adj	DONUT code	Early-up	Late-up	Early-down	Late-down	Panther1 annotation	SF annotation if different	Specific FUNCTION	General FUNCTION	Implied PROCESS	Source	Pfam	Panther	Panther 1	Panther 2	KOG	ec	KO	GO
[truncated: 432 more rows]

[truncated: 16 more sheets: LD, EU200, LU200, ED200, LD200, UVM4 FC, 2. PSR1-OE notes, OE248 set, OE248 Rank1, OE248 Rank2, OE248 Rank3, OE RPKM, OE FC (v UVM4), 3. P-Stress notes, P-STRESS, P-stress FC]
